# Supplementary material for: Bis(4-chloro­benzyl­ammonium) tetra­kis(2,6-diethyl­anilinium) cyclo­hexa­phosphate tetra­hydrate
Source: Acta Crystallogr Sect E Struct Rep Online. 2009 Feb 28;65(Pt 3):o654. doi: 10.1107/S1600536809006655 (PMC2968505; doi:10.1107/S1600536809006655)
Supplement: Supplementary file 1 [file e-65-0o654-sup1.cif]

##############################################################################
###                                                                        ###
###        Electronic paper (Acta Crystallographica Section E)             ###
###                                                                        ###
##############################################################################
#                                                                            #
# This CIF contains the data in a paper accepted for publication in Acta     #
# Crystallographica Section E. It conforms to the requirements of Notes      #
# for Authors for Section E, and has been peer reviewed under the auspices   #
# of the IUCr Commission on Journals.                                        #
#                                                                            #
# Full details of the Crystallographic Information File format               #
# are given in the paper "The Crystallographic Information File (CIF):       #
# a New Standard Archive File for Crystallography" by S. R. Hall, F. H.      #
# Allen and I. D. Brown [Acta Cryst. (1991), A47, 655-685].                  #
#                                                                            #
# The current version of the core CIF dictionary is obtainable from          #
# ftp://ftp.iucr.org/pub/cif_core.dic. The current version number is 2.4.    #
#                                                                            #
# Software is freely available for graphical display of the structure(s) in  #
# this CIF.  For information consult the CIF home page http://www.iucr.org/  #
# cif/home.html                                                              #
#                                                                            #
# This file may be used for bona fide research purposes within the           #
# scientific community so long as proper attribution is given to the journal # 
# article from which it was obtained.                                        #
#                                                                            #
##############################################################################
                                             
data_I
_audit_creation_method     SHELXL-97
_chemical_name_systematic
;
Bis(4-chlorobenzylammonium) tetrakis(2,6-diethylanilinium) cyclohexaphosphate
tetrahydrate
;
_chemical_name_common     ?
_chemical_formula_moiety
                           '2(C7 H9 Cl N +), 4(C10 H16 N +), O18 P6 6-, 4(H2 O)'
_chemical_formula_sum     'C54 H90 Cl2 N6 O22 P6'
_chemical_formula_iupac     '2C7 H9 Cl N +, 4C10 H16 N +, P6 O18 6-, 4H2 O'
_chemical_formula_weight     1432.04
_chemical_melting_point     ?
_symmetry_cell_setting     monoclinic
_symmetry_space_group_name_H-M     'C 2/c'
_symmetry_space_group_name_Hall     '-C 2yc'
loop_
    _symmetry_equiv_pos_as_xyz
    'x, y, z'
    '-x, y, -z+1/2'
    'x+1/2, y+1/2, z'
    '-x+1/2, y+1/2, -z+1/2'
    '-x, -y, -z'
    'x, -y, z-1/2'
    '-x+1/2, -y+1/2, -z'
    'x+1/2, -y+1/2, z-1/2'
_cell_length_a     31.437(2)
_cell_length_b     14.178(2)
_cell_length_c     16.034(2)
_cell_angle_alpha     90.00
_cell_angle_beta     99.60(2)
_cell_angle_gamma     90.00
_cell_volume     7046.5(14)
_cell_formula_units_Z     4
_cell_measurement_reflns_used     25
_cell_measurement_theta_min     9
_cell_measurement_theta_max     11
_cell_measurement_temperature     293(2)
_exptl_crystal_description     prism
_exptl_crystal_colour     colourless
_exptl_crystal_size_max     0.20
_exptl_crystal_size_mid     0.18
_exptl_crystal_size_min     0.16
_exptl_crystal_density_diffrn     1.350
_exptl_crystal_density_meas     ?
_exptl_crystal_density_method     'not measured'
_exptl_crystal_F_000     3024
_exptl_absorpt_coefficient_mu     0.302
_exptl_absorpt_correction_type     none
_exptl_absorpt_process_details     ?
_exptl_special_details
;
;
_diffrn_radiation_type     Mok\a
_diffrn_radiation_wavelength     0.71073
_diffrn_radiation_monochromator     graphite
_diffrn_measurement_device_type     'Enraf--Nonius TurboCAD-4'
_diffrn_measurement_device     '\k-geometry diffractometer'
_diffrn_measurement_method     'non-profiled \w'
_diffrn_reflns_number     11637
_diffrn_reflns_av_R_equivalents     0.0351
_diffrn_reflns_av_sigmaI/netI     0.0624
_diffrn_reflns_theta_min     2.11
_diffrn_reflns_theta_max     27.97
_diffrn_reflns_theta_full     27.97
_diffrn_measured_fraction_theta_max     0.996
_diffrn_measured_fraction_theta_full     0.996
_diffrn_reflns_limit_h_min     -41
_diffrn_reflns_limit_h_max     41
_diffrn_reflns_limit_k_min     0
_diffrn_reflns_limit_k_max     18
_diffrn_reflns_limit_l_min     -5
_diffrn_reflns_limit_l_max     21
_diffrn_standards_number     2
_diffrn_standards_interval_time     120
_diffrn_standards_decay_%     5
loop_
    _diffrn_standard_refln_index_h
    _diffrn_standard_refln_index_k
    _diffrn_standard_refln_index_l
    4 -6 -3
    4 6 -3
_refine_special_details
;
Refinement of <i>F</i>^2^ against ALL reflections. The weighted <i>R</i>-factor
<i>wR</i> and goodness of fit <i>S</i> are based on <i>F</i>^2^, conventional
<i>R</i>-factors <i>R</i> are based on <i>F</i>, with <i>F</i> set to zero for
negative <i>F</i>^2^. The threshold expression of <i>F</i>^2^ >
\s(<i>F</i>^2^) is used only for calculating <i>R</i>-factors(gt) <i>etc</i>.
and is not relevant to the choice of reflections for refinement.
<i>R</i>-factors based on <i>F</i>^2^ are statistically about twice as large
as those based on <i>F</i>, and <i>R</i>- factors based on ALL data will be
even larger.
;
_reflns_number_total     8452
_reflns_number_gt     5321
_reflns_threshold_expression     I>2\s(I)
_refine_ls_structure_factor_coef     Fsqd
_refine_ls_matrix_type     full
_refine_ls_R_factor_all     0.1037
_refine_ls_R_factor_gt     0.0528
_refine_ls_wR_factor_gt     0.1242
_refine_ls_wR_factor_ref     0.1437
_refine_ls_goodness_of_fit_ref     1.019
_refine_ls_restrained_S_all     1.019
_refine_ls_number_reflns     8452
_refine_ls_number_parameters     417
_refine_ls_number_restraints     0
_refine_ls_hydrogen_treatment     noref
_refine_ls_weighting_scheme     calc
_refine_ls_weighting_details
         'calc w=1/[\s^2^(Fo^2^)+(0.0697P)^2^+2.2936P] where P=(Fo^2^+2Fc^2^)/3'
_atom_sites_solution_hydrogens     geom
_atom_sites_solution_primary     direct
_atom_sites_solution_secondary     difmap
_refine_ls_shift/su_max     0.000
_refine_ls_shift/su_mean     0.000
_refine_diff_density_max     0.565
_refine_diff_density_min     -0.443
_refine_ls_extinction_method     none
_refine_ls_extinction_coef     ?
loop_
    _atom_type_symbol
    _atom_type_description
    _atom_type_scat_dispersion_real
    _atom_type_scat_dispersion_imag
    _atom_type_scat_source
    'C' 'C' 0.0033 0.0016
                         'International Tables Vol C Tables 4.2.6.8 and 6.1.1.4'
    'H' 'H' 0.0000 0.0000
                         'International Tables Vol C Tables 4.2.6.8 and 6.1.1.4'
    'Cl' 'Cl' 0.1484 0.1585
                         'International Tables Vol C Tables 4.2.6.8 and 6.1.1.4'
    'N' 'N' 0.0061 0.0033
                         'International Tables Vol C Tables 4.2.6.8 and 6.1.1.4'
    'O' 'O' 0.0106 0.0060
                         'International Tables Vol C Tables 4.2.6.8 and 6.1.1.4'
    'P' 'P' 0.1023 0.0942
                         'International Tables Vol C Tables 4.2.6.8 and 6.1.1.4'
_computing_data_collection     'CAD-4 EXPRESS (Enraf--Nonius, 1994)'
_computing_cell_refinement     'CAD-4 EXPRESS (Enraf--Nonius, 1994)'
_computing_data_reduction     'XCAD4 (Harms & Wocadlo, 1995)'
_computing_structure_solution     'SHELXS97 (Sheldrick, 2008)'
_computing_structure_refinement     'SHELXL97 (Sheldrick, 2008)'
_computing_molecular_graphics     'ORTEP-3 for Windows (Farrugia, 1997)'
_computing_publication_material     'WinGX (Farrugia, 1999)'
loop_
    _atom_site_type_symbol
    _atom_site_label
    _atom_site_fract_x
    _atom_site_fract_y
    _atom_site_fract_z
    _atom_site_U_iso_or_equiv
    _atom_site_adp_type
    _atom_site_calc_flag
    _atom_site_refinement_flags
    _atom_site_occupancy
    _atom_site_disorder_assembly
    _atom_site_disorder_group
    Cl Cl1 0.01382(3) 0.69163(8) 0.12825(8) 0.0880(3) Uani d . 1 . .
    P P1 0.24807(2) 0.07584(5) 0.44736(4) 0.03164(16) Uani d . 1 . .
    P P2 0.23420(2) 0.23566(5) 0.33302(4) 0.03092(15) Uani d . 1 . .
    P P3 0.293786(19) 0.38486(4) 0.40635(4) 0.03042(15) Uani d . 1 . .
    O O1 0.28646(5) 0.04571(12) 0.50699(11) 0.0400(4) Uani d . 1 . .
    O O2 0.22756(7) 0.01330(14) 0.37887(13) 0.0541(5) Uani d . 1 . .
    O O3 0.26078(5) 0.17399(13) 0.40739(12) 0.0414(4) Uani d . 1 . .
    O O4 0.18744(5) 0.22936(14) 0.33497(12) 0.0428(4) Uani d . 1 . .
    O O5 0.24898(7) 0.21336(15) 0.25302(12) 0.0524(5) Uani d . 1 . .
    O O6 0.24927(6) 0.33887(13) 0.36243(14) 0.0485(5) Uani d . 1 . .
    O O7 0.33084(5) 0.32302(13) 0.39994(12) 0.0423(4) Uani d . 1 . .
    O O8 0.28898(6) 0.38724(15) 0.50341(11) 0.0462(5) Uani d . 1 . .
    O O9 0.29240(6) 0.48264(13) 0.37325(13) 0.0454(5) Uani d . 1 . .
    O O10 0.19365(13) 0.6949(3) 0.4542(2) 0.1059(10) Uani d . 1 . .
    H H1 0.2147 0.7334 0.4620 0.21(4) Uiso d . 1 . .
    H H2 0.1988 0.6545 0.4948 0.15(3) Uiso d . 1 . .
    O O11 0.25125(15) 0.8271(2) 0.38834(19) 0.1238(15) Uani d . 1 . .
    H H6 0.2411 0.8642 0.3478 0.37(7) Uiso d . 1 . .
    H H7 0.2659 0.7851 0.3679 0.58(12) Uiso d . 1 . .
    N N1 0.16392(7) 0.05296(16) 0.24302(14) 0.0422(5) Uani d . 1 . .
    H H1A 0.1792 0.0362 0.2034 0.063 Uiso calc R 1 . .
    H H1B 0.1734 0.0214 0.2905 0.063 Uiso calc R 1 . .
    H H1C 0.1669 0.1146 0.2527 0.063 Uiso calc R 1 . .
    N N2 0.35074(6) 0.19299(15) 0.53288(14) 0.0363(5) Uani d . 1 . .
    H H2A 0.3395 0.2228 0.5729 0.054 Uiso calc R 1 . .
    H H2B 0.3377 0.1376 0.5221 0.054 Uiso calc R 1 . .
    H H2C 0.3470 0.2278 0.4860 0.054 Uiso calc R 1 . .
    N N3 0.21272(7) 0.57295(18) 0.32809(16) 0.0500(6) Uani d . 1 . .
    H H3A 0.2205 0.6199 0.2970 0.075 Uiso calc R 1 . .
    H H3B 0.2360 0.5407 0.3512 0.075 Uiso calc R 1 . .
    H H3C 0.1998 0.5965 0.3688 0.075 Uiso calc R 1 . .
    C C1 0.11824(8) 0.0310(2) 0.21416(17) 0.0415(6) Uani d . 1 . .
    C C2 0.10027(9) -0.0469(2) 0.24718(19) 0.0507(7) Uani d . 1 . .
    C C3 0.05691(11) -0.0647(3) 0.2167(2) 0.0688(10) Uani d . 1 . .
    H H3 0.0436 -0.1163 0.2373 0.083 Uiso calc R 1 . .
    C C4 0.03350(11) -0.0076(3) 0.1571(3) 0.0799(12) Uani d . 1 . .
    H H4 0.0045 -0.0206 0.1382 0.096 Uiso calc R 1 . .
    C C5 0.05230(11) 0.0683(3) 0.1251(2) 0.0753(11) Uani d . 1 . .
    H H5 0.0360 0.1059 0.0843 0.090 Uiso calc R 1 . .
    C C6 0.09543(10) 0.0899(2) 0.15295(19) 0.0530(8) Uani d . 1 . .
    C C7 0.11533(14) 0.1759(3) 0.1192(3) 0.0777(11) Uani d . 1 . .
    H H7A 0.1459 0.1645 0.1207 0.093 Uiso calc R 1 . .
    H H7B 0.1023 0.1853 0.0606 0.093 Uiso calc R 1 . .
    C C8 0.10995(18) 0.2644(3) 0.1678(3) 0.1045(16) Uani d . 1 . .
    H H8A 0.0799 0.2806 0.1609 0.157 Uiso calc R 1 . .
    H H8B 0.1256 0.3149 0.1470 0.157 Uiso calc R 1 . .
    H H8C 0.1209 0.2543 0.2267 0.157 Uiso calc R 1 . .
    C C9 0.12659(12) -0.1088(3) 0.3131(2) 0.0683(10) Uani d . 1 . .
    H H9A 0.1434 -0.0686 0.3551 0.082 Uiso calc R 1 . .
    H H9B 0.1467 -0.1448 0.2860 0.082 Uiso calc R 1 . .
    C C10 0.10082(16) -0.1772(3) 0.3583(3) 0.0936(13) Uani d . 1 . .
    H H10A 0.0811 -0.1425 0.3864 0.140 Uiso calc R 1 . .
    H H10B 0.1202 -0.2128 0.3991 0.140 Uiso calc R 1 . .
    H H10C 0.0849 -0.2194 0.3177 0.140 Uiso calc R 1 . .
    C C11 0.39714(8) 0.17773(19) 0.56208(17) 0.0378(6) Uani d . 1 . .
    C C12 0.42153(9) 0.2542(2) 0.59790(19) 0.0459(7) Uani d . 1 . .
    C C13 0.46474(11) 0.2379(3) 0.6290(2) 0.0671(10) Uani d . 1 . .
    H H13 0.4818 0.2869 0.6545 0.081 Uiso calc R 1 . .
    C C14 0.48285(10) 0.1505(3) 0.6226(3) 0.0786(12) Uani d . 1 . .
    H H14 0.5119 0.1412 0.6438 0.094 Uiso calc R 1 . .
    C C15 0.45849(10) 0.0770(3) 0.5855(2) 0.0669(10) Uani d . 1 . .
    H H15 0.4713 0.0186 0.5808 0.080 Uiso calc R 1 . .
    C C16 0.41455(9) 0.0887(2) 0.5545(2) 0.0461(7) Uani d . 1 . .
    C C17 0.40416(10) 0.3535(2) 0.6000(2) 0.0547(8) Uani d . 1 . .
    H H17A 0.3729 0.3512 0.5935 0.066 Uiso calc R 1 . .
    H H17B 0.4150 0.3817 0.6545 0.066 Uiso calc R 1 . .
    C C18 0.41691(12) 0.4142(2) 0.5311(2) 0.0675(10) Uani d . 1 . .
    H H18A 0.4478 0.4147 0.5360 0.101 Uiso calc R 1 . .
    H H18B 0.4067 0.4773 0.5364 0.101 Uiso calc R 1 . .
    H H18C 0.4044 0.3891 0.4769 0.101 Uiso calc R 1 . .
    C C19 0.38797(10) 0.0071(2) 0.5151(3) 0.0635(9) Uani d . 1 . .
    H H19A 0.3622 0.0033 0.5407 0.076 Uiso calc R 1 . .
    H H19B 0.3788 0.0210 0.4555 0.076 Uiso calc R 1 . .
    C C20 0.40905(15) -0.0872(3) 0.5220(3) 0.0992(15) Uani d . 1 . .
    H H20A 0.4322 -0.0877 0.4897 0.149 Uiso calc R 1 . .
    H H20B 0.3882 -0.1346 0.5006 0.149 Uiso calc R 1 . .
    H H20C 0.4203 -0.1002 0.5803 0.149 Uiso calc R 1 . .
    C C21 0.14034(9) 0.5570(2) 0.23882(18) 0.0453(7) Uani d . 1 . .
    C C22 0.13925(9) 0.6432(2) 0.19784(18) 0.0470(7) Uani d . 1 . .
    H H22 0.1651 0.6734 0.1935 0.056 Uiso calc R 1 . .
    C C23 0.10094(9) 0.6850(2) 0.16347(19) 0.0488(7) Uani d . 1 . .
    H H23 0.1007 0.7427 0.1358 0.059 Uiso calc R 1 . .
    C C24 0.06256(9) 0.6395(2) 0.1708(2) 0.0535(8) Uani d . 1 . .
    C C25 0.06304(11) 0.5540(3) 0.2110(2) 0.0649(9) Uani d . 1 . .
    H H25 0.0372 0.5238 0.2154 0.078 Uiso calc R 1 . .
    C C26 0.10184(11) 0.5128(2) 0.2447(2) 0.0579(8) Uani d . 1 . .
    H H26 0.1021 0.4548 0.2718 0.070 Uiso calc R 1 . .
    C C27 0.18274(10) 0.5098(2) 0.2740(2) 0.0574(8) Uani d . 1 . .
    H H27A 0.1771 0.4550 0.3067 0.069 Uiso calc R 1 . .
    H H27B 0.1963 0.4881 0.2274 0.069 Uiso calc R 1 . .
loop_
    _atom_site_aniso_label
    _atom_site_aniso_U_11
    _atom_site_aniso_U_22
    _atom_site_aniso_U_33
    _atom_site_aniso_U_12
    _atom_site_aniso_U_13
    _atom_site_aniso_U_23
    Cl1 0.0443(4) 0.0973(8) 0.1139(9) 0.0033(5) -0.0115(5) -0.0025(7)
    P1 0.0321(3) 0.0326(3) 0.0294(3) -0.0001(3) 0.0026(3) 0.0001(3)
    P2 0.0332(3) 0.0313(3) 0.0282(3) -0.0024(3) 0.0053(2) 0.0001(3)
    P3 0.0303(3) 0.0308(3) 0.0303(3) -0.0005(2) 0.0055(2) 0.0023(3)
    O1 0.0369(9) 0.0413(10) 0.0400(10) 0.0045(8) 0.0013(8) 0.0042(8)
    O2 0.0625(13) 0.0426(11) 0.0508(12) 0.0012(10) -0.0090(10) -0.0127(10)
    O3 0.0355(9) 0.0458(10) 0.0419(10) -0.0050(8) 0.0034(8) 0.0130(9)
    O4 0.0337(9) 0.0540(11) 0.0390(10) -0.0053(8) 0.0009(8) 0.0041(9)
    O5 0.0746(13) 0.0520(12) 0.0342(10) 0.0114(10) 0.0196(10) -0.0005(9)
    O6 0.0363(9) 0.0353(10) 0.0686(14) 0.0020(8) -0.0063(9) -0.0110(10)
    O7 0.0352(9) 0.0416(10) 0.0509(11) 0.0047(8) 0.0091(8) -0.0015(9)
    O8 0.0359(9) 0.0754(14) 0.0281(9) 0.0093(9) 0.0074(8) 0.0112(9)
    O9 0.0457(10) 0.0401(10) 0.0529(12) 0.0012(8) 0.0149(9) 0.0137(9)
    O10 0.110(3) 0.124(3) 0.077(2) 0.029(2) -0.0021(17) -0.005(2)
    O11 0.245(5) 0.0640(17) 0.0534(16) 0.041(2) -0.001(2) -0.0106(15)
    N1 0.0381(11) 0.0459(13) 0.0421(13) 0.0004(10) 0.0054(10) -0.0121(11)
    N2 0.0335(10) 0.0355(11) 0.0391(12) 0.0028(9) 0.0036(9) -0.0012(10)
    N3 0.0403(12) 0.0528(15) 0.0560(15) 0.0045(11) 0.0052(11) 0.0182(13)
    C1 0.0349(13) 0.0500(16) 0.0398(15) 0.0021(12) 0.0070(11) -0.0160(13)
    C2 0.0473(16) 0.0577(18) 0.0482(17) -0.0016(14) 0.0107(14) -0.0150(15)
    C3 0.0480(18) 0.079(2) 0.082(3) -0.0122(18) 0.0180(18) -0.010(2)
    C4 0.0417(18) 0.110(3) 0.084(3) -0.006(2) -0.0015(19) -0.011(3)
    C5 0.0507(19) 0.104(3) 0.066(2) 0.018(2) -0.0057(17) -0.006(2)
    C6 0.0488(16) 0.064(2) 0.0454(17) 0.0071(15) 0.0059(14) -0.0089(16)
    C7 0.088(3) 0.077(3) 0.063(2) 0.001(2) -0.002(2) 0.014(2)
    C8 0.128(4) 0.077(3) 0.096(3) 0.013(3) -0.019(3) 0.003(3)
    C9 0.068(2) 0.062(2) 0.074(2) -0.0057(18) 0.0119(19) 0.0038(19)
    C10 0.121(4) 0.079(3) 0.084(3) -0.007(3) 0.025(3) 0.007(2)
    C11 0.0330(12) 0.0441(15) 0.0357(14) 0.0007(11) 0.0037(11) 0.0040(12)
    C12 0.0408(14) 0.0540(18) 0.0434(16) -0.0078(13) 0.0081(12) -0.0010(14)
    C13 0.0469(18) 0.073(2) 0.076(2) -0.0179(17) -0.0053(16) 0.001(2)
    C14 0.0331(16) 0.083(3) 0.112(3) -0.0008(17) -0.0095(18) 0.017(2)
    C15 0.0386(16) 0.061(2) 0.099(3) 0.0131(15) 0.0040(17) 0.012(2)
    C16 0.0367(13) 0.0446(16) 0.0562(18) 0.0054(12) 0.0053(13) 0.0064(14)
    C17 0.0558(18) 0.0472(17) 0.063(2) -0.0112(14) 0.0162(16) -0.0176(16)
    C18 0.069(2) 0.055(2) 0.078(2) -0.0131(17) 0.0102(19) -0.0027(19)
    C19 0.0516(18) 0.0449(18) 0.091(3) 0.0065(14) 0.0014(18) -0.0006(18)
    C20 0.096(3) 0.062(2) 0.134(4) 0.014(2) 0.000(3) -0.017(3)
    C21 0.0502(16) 0.0464(16) 0.0386(15) -0.0045(13) 0.0054(13) 0.0021(13)
    C22 0.0412(14) 0.0513(17) 0.0488(17) -0.0047(13) 0.0086(13) 0.0067(14)
    C23 0.0460(15) 0.0502(17) 0.0491(17) -0.0025(13) 0.0048(13) 0.0070(14)
    C24 0.0416(15) 0.062(2) 0.0537(19) -0.0031(14) -0.0010(14) -0.0070(16)
    C25 0.0508(18) 0.068(2) 0.075(2) -0.0224(17) 0.0086(17) -0.0006(19)
    C26 0.064(2) 0.0505(18) 0.059(2) -0.0121(16) 0.0089(16) 0.0057(16)
    C27 0.0620(19) 0.0477(18) 0.061(2) 0.0079(15) 0.0047(16) 0.0074(16)
_geom_special_details
;
All e.s.d.'s (except the e.s.d. in the dihedral angle between two l.s. planes)
are estimated using the full covariance matrix. The cell e.s.d.'s are taken
into account individually in the estimation of e.s.d.'s in distances, angles
and torsion angles; correlations between e.s.d.'s in cell parameters are only
used when they are defined by crystal symmetry. An approximate (isotropic)
treatment of cell e.s.d.'s is used for estimating e.s.d.'s involving l.s.
planes.
;
loop_
    _geom_bond_atom_site_label_1
    _geom_bond_atom_site_label_2
    _geom_bond_site_symmetry_2
    _geom_bond_distance
    _geom_bond_publ_flag
    O7 P3 . 1.4751(18) ?
    O6 P2 . 1.5854(19) ?
    O6 P3 . 1.5970(19) ?
    O1 P1 . 1.4724(18) ?
    O3 P2 . 1.5975(19) ?
    O3 P1 . 1.6101(19) ?
    O4 P2 . 1.4783(18) ?
    O8 P3 . 1.5889(18) ?
    O8 P1 7_556 1.6003(19) ?
    O9 P3 . 1.4825(19) ?
    O5 P2 . 1.470(2) ?
    O2 P1 . 1.474(2) ?
    P1 O8 7_556 1.6003(19) ?
    N2 C11 . 1.472(3) ?
    N2 H2A . 0.8900 ?
    N2 H2B . 0.8900 ?
    N2 H2C . 0.8900 ?
    C11 C16 . 1.389(4) ?
    C11 C12 . 1.395(4) ?
    C12 C13 . 1.386(4) ?
    C12 C17 . 1.512(4) ?
    C16 C15 . 1.398(4) ?
    C16 C19 . 1.503(4) ?
    C17 C18 . 1.506(5) ?
    C17 H17A . 0.9700 ?
    C17 H17B . 0.9700 ?
    C19 C20 . 1.489(5) ?
    C19 H19A . 0.9700 ?
    C19 H19B . 0.9700 ?
    C15 C14 . 1.369(5) ?
    C15 H15 . 0.9300 ?
    C14 C13 . 1.374(5) ?
    C14 H14 . 0.9300 ?
    C13 H13 . 0.9300 ?
    C18 H18A . 0.9600 ?
    C18 H18B . 0.9600 ?
    C18 H18C . 0.9600 ?
    C20 H20A . 0.9600 ?
    C20 H20B . 0.9600 ?
    C20 H20C . 0.9600 ?
    N1 C1 . 1.467(3) ?
    N1 H1A . 0.8900 ?
    N1 H1B . 0.8900 ?
    N1 H1C . 0.8900 ?
    C1 C2 . 1.385(4) ?
    C1 C6 . 1.393(4) ?
    C2 C3 . 1.392(4) ?
    C2 C9 . 1.510(5) ?
    C6 C5 . 1.389(5) ?
    C6 C7 . 1.512(5) ?
    C5 C4 . 1.368(6) ?
    C5 H5 . 0.9300 ?
    C3 C4 . 1.369(5) ?
    C3 H3 . 0.9300 ?
    C4 H4 . 0.9300 ?
    C9 C10 . 1.522(5) ?
    C9 H9A . 0.9700 ?
    C9 H9B . 0.9700 ?
    C7 C8 . 1.501(6) ?
    C7 H7A . 0.9700 ?
    C7 H7B . 0.9700 ?
    C10 H10A . 0.9600 ?
    C10 H10B . 0.9600 ?
    C10 H10C . 0.9600 ?
    C8 H8A . 0.9600 ?
    C8 H8B . 0.9600 ?
    C8 H8C . 0.9600 ?
    Cl1 C24 . 1.735(3) ?
    N3 C27 . 1.473(4) ?
    N3 H3A . 0.8900 ?
    N3 H3B . 0.8900 ?
    N3 H3C . 0.8900 ?
    C23 C22 . 1.372(4) ?
    C23 C24 . 1.390(4) ?
    C23 H23 . 0.9300 ?
    C22 C21 . 1.385(4) ?
    C22 H22 . 0.9300 ?
    C21 C26 . 1.380(4) ?
    C21 C27 . 1.514(4) ?
    C24 C25 . 1.372(5) ?
    C25 C26 . 1.379(5) ?
    C25 H25 . 0.9300 ?
    C27 H27A . 0.9700 ?
    C27 H27B . 0.9700 ?
    C26 H26 . 0.9300 ?
    O11 H6 . 0.8600 ?
    O11 H7 . 0.8500 ?
    O10 H1 . 0.8500 ?
    O10 H2 . 0.8600 ?
loop_
    _geom_angle_atom_site_label_1
    _geom_angle_atom_site_label_2
    _geom_angle_atom_site_label_3
    _geom_angle_site_symmetry_1
    _geom_angle_site_symmetry_3
    _geom_angle
    _geom_angle_publ_flag
    P2 O6 P3 . . 134.79(12) ?
    P2 O3 P1 . . 129.53(11) ?
    P3 O8 P1 . 7_556 133.32(12) ?
    O5 P2 O4 . . 117.76(12) ?
    O5 P2 O6 . . 109.61(12) ?
    O4 P2 O6 . . 107.36(11) ?
    O5 P2 O3 . . 109.36(11) ?
    O4 P2 O3 . . 110.45(10) ?
    O6 P2 O3 . . 100.95(10) ?
    O7 P3 O9 . . 120.48(11) ?
    O7 P3 O8 . . 106.62(11) ?
    O9 P3 O8 . . 109.20(12) ?
    O7 P3 O6 . . 111.75(11) ?
    O9 P3 O6 . . 104.64(11) ?
    O8 P3 O6 . . 102.77(11) ?
    O1 P1 O2 . . 121.24(11) ?
    O1 P1 O8 . 7_556 111.08(10) ?
    O2 P1 O8 . 7_556 107.48(12) ?
    O1 P1 O3 . . 106.16(10) ?
    O2 P1 O3 . . 109.28(11) ?
    O8 P1 O3 7_556 . 99.39(11) ?
    C11 N2 H2A . . 109.5 ?
    C11 N2 H2B . . 109.5 ?
    H2A N2 H2B . . 109.5 ?
    C11 N2 H2C . . 109.5 ?
    H2A N2 H2C . . 109.5 ?
    H2B N2 H2C . . 109.5 ?
    C16 C11 C12 . . 123.0(2) ?
    C16 C11 N2 . . 119.3(2) ?
    C12 C11 N2 . . 117.7(2) ?
    C13 C12 C11 . . 117.2(3) ?
    C13 C12 C17 . . 118.9(3) ?
    C11 C12 C17 . . 123.8(3) ?
    C11 C16 C15 . . 117.2(3) ?
    C11 C16 C19 . . 122.4(2) ?
    C15 C16 C19 . . 120.3(3) ?
    C18 C17 C12 . . 112.0(3) ?
    C18 C17 H17A . . 109.2 ?
    C12 C17 H17A . . 109.2 ?
    C18 C17 H17B . . 109.2 ?
    C12 C17 H17B . . 109.2 ?
    H17A C17 H17B . . 107.9 ?
    C20 C19 C16 . . 116.8(3) ?
    C20 C19 H19A . . 108.1 ?
    C16 C19 H19A . . 108.1 ?
    C20 C19 H19B . . 108.1 ?
    C16 C19 H19B . . 108.1 ?
    H19A C19 H19B . . 107.3 ?
    C14 C15 C16 . . 120.8(3) ?
    C14 C15 H15 . . 119.6 ?
    C16 C15 H15 . . 119.6 ?
    C15 C14 C13 . . 120.7(3) ?
    C15 C14 H14 . . 119.7 ?
    C13 C14 H14 . . 119.7 ?
    C14 C13 C12 . . 121.1(3) ?
    C14 C13 H13 . . 119.4 ?
    C12 C13 H13 . . 119.4 ?
    C17 C18 H18A . . 109.5 ?
    C17 C18 H18B . . 109.5 ?
    H18A C18 H18B . . 109.5 ?
    C17 C18 H18C . . 109.5 ?
    H18A C18 H18C . . 109.5 ?
    H18B C18 H18C . . 109.5 ?
    C19 C20 H20A . . 109.5 ?
    C19 C20 H20B . . 109.5 ?
    H20A C20 H20B . . 109.5 ?
    C19 C20 H20C . . 109.5 ?
    H20A C20 H20C . . 109.5 ?
    H20B C20 H20C . . 109.5 ?
    C1 N1 H1A . . 109.5 ?
    C1 N1 H1B . . 109.5 ?
    H1A N1 H1B . . 109.5 ?
    C1 N1 H1C . . 109.5 ?
    H1A N1 H1C . . 109.5 ?
    H1B N1 H1C . . 109.5 ?
    C2 C1 C6 . . 123.5(3) ?
    C2 C1 N1 . . 119.3(3) ?
    C6 C1 N1 . . 117.2(3) ?
    C1 C2 C3 . . 116.7(3) ?
    C1 C2 C9 . . 121.3(3) ?
    C3 C2 C9 . . 122.0(3) ?
    C5 C6 C1 . . 117.0(3) ?
    C5 C6 C7 . . 120.2(3) ?
    C1 C6 C7 . . 122.7(3) ?
    C4 C5 C6 . . 120.8(4) ?
    C4 C5 H5 . . 119.6 ?
    C6 C5 H5 . . 119.6 ?
    C4 C3 C2 . . 121.2(4) ?
    C4 C3 H3 . . 119.4 ?
    C2 C3 H3 . . 119.4 ?
    C5 C4 C3 . . 120.7(3) ?
    C5 C4 H4 . . 119.6 ?
    C3 C4 H4 . . 119.6 ?
    C2 C9 C10 . . 115.5(3) ?
    C2 C9 H9A . . 108.4 ?
    C10 C9 H9A . . 108.4 ?
    C2 C9 H9B . . 108.4 ?
    C10 C9 H9B . . 108.4 ?
    H9A C9 H9B . . 107.5 ?
    C8 C7 C6 . . 113.5(4) ?
    C8 C7 H7A . . 108.9 ?
    C6 C7 H7A . . 108.9 ?
    C8 C7 H7B . . 108.9 ?
    C6 C7 H7B . . 108.9 ?
    H7A C7 H7B . . 107.7 ?
    C9 C10 H10A . . 109.5 ?
    C9 C10 H10B . . 109.5 ?
    H10A C10 H10B . . 109.5 ?
    C9 C10 H10C . . 109.5 ?
    H10A C10 H10C . . 109.5 ?
    H10B C10 H10C . . 109.5 ?
    C7 C8 H8A . . 109.5 ?
    C7 C8 H8B . . 109.5 ?
    H8A C8 H8B . . 109.5 ?
    C7 C8 H8C . . 109.5 ?
    H8A C8 H8C . . 109.5 ?
    H8B C8 H8C . . 109.5 ?
    C27 N3 H3A . . 109.5 ?
    C27 N3 H3B . . 109.5 ?
    H3A N3 H3B . . 109.5 ?
    C27 N3 H3C . . 109.5 ?
    H3A N3 H3C . . 109.5 ?
    H3B N3 H3C . . 109.5 ?
    C22 C23 C24 . . 118.8(3) ?
    C22 C23 H23 . . 120.6 ?
    C24 C23 H23 . . 120.6 ?
    C23 C22 C21 . . 121.4(3) ?
    C23 C22 H22 . . 119.3 ?
    C21 C22 H22 . . 119.3 ?
    C26 C21 C22 . . 118.7(3) ?
    C26 C21 C27 . . 120.1(3) ?
    C22 C21 C27 . . 121.2(3) ?
    C25 C24 C23 . . 120.5(3) ?
    C25 C24 Cl1 . . 120.1(3) ?
    C23 C24 Cl1 . . 119.4(3) ?
    C24 C25 C26 . . 119.9(3) ?
    C24 C25 H25 . . 120.1 ?
    C26 C25 H25 . . 120.1 ?
    N3 C27 C21 . . 112.8(2) ?
    N3 C27 H27A . . 109.0 ?
    C21 C27 H27A . . 109.0 ?
    N3 C27 H27B . . 109.0 ?
    C21 C27 H27B . . 109.0 ?
    H27A C27 H27B . . 107.8 ?
    C25 C26 C21 . . 120.6(3) ?
    C25 C26 H26 . . 119.7 ?
    C21 C26 H26 . . 119.7 ?
    H6 O11 H7 . . 107.00 ?
    H1 O10 H2 . . 106.00 ?
loop_
    _geom_hbond_atom_site_label_D
    _geom_hbond_atom_site_label_H
    _geom_hbond_atom_site_label_A
    _geom_hbond_site_symmetry_A
    _geom_hbond_distance_DH
    _geom_hbond_distance_HA
    _geom_hbond_distance_DA
    _geom_hbond_angle_DHA
    _geom_hbond_publ_flag
    N1 H1A O9 4_545 0.89 1.80 2.685(3) 171 yes
    N1 H1B O2 . 0.89 2.03 2.758(3) 138 yes
    N1 H1C O4 . 0.89 2.13 2.935(3) 151 yes
    N2 H2A O4 7_556 0.89 1.94 2.827(3) 172 yes
    N2 H2B O1 . 0.89 2.05 2.887(3) 156 yes
    N2 H2C O7 . 0.89 1.94 2.809(3) 166 yes
    N3 H3A O5 4_555 0.89 1.89 2.762(3) 165 yes
    N3 H3B O9 . 0.89 1.93 2.799(3) 164 yes
    N3 H3C O10 . 0.89 1.99 2.800(5) 151 yes
    O10 H1 O11 . 0.85 2.22 2.923(6) 140 yes
    O10 H2 O11 7_566 0.86 2.25 2.831(5) 125 yes
    O11 H6 O2 1_565 0.85 2.23 2.740(4) 118 yes
    O11 H7 O5 4_555 0.85 2.17 2.781(4) 129 yes
data_global
_journal_date_recd_electronic     2009-02-21
_journal_date_accepted     2009-02-23
_journal_name_full     'Acta Crystallographica, Section E'
_journal_year     2009
_journal_volume     65
_journal_issue      3
_journal_page_first     o654
_journal_page_last     o654
_journal_paper_category     QO
_journal_coeditor_code     HB2918
_publ_contact_author_name     'Sonia Abid'
_publ_contact_author_address
;
Laboratoire de chimie des Mat\'eriaux
Facult\'e des Sciences de Bizerte
7021 Zarzouna Bizerte Tunisie
;
_publ_contact_author_email     'sonia.abid@fsb.rnu.tn'
_publ_contact_author_fax     '216 72 590 566'
_publ_contact_author_phone     '216 72 591 906'
_publ_section_title
;
Bis(4-chlorobenzylammonium) tetrakis(2,6-diethylanilinium) cyclohexaphosphate
tetrahydrate
;
loop_
    _publ_author_name
    _publ_author_footnote
    _publ_author_address
    'Amri, Olfa' .
;
Laboratoire de Chimie des Mat\'eriaux
Facult\'e des Sciences de Bizerte
7021 Zarzouna Bizerte
Tunisia
;
    'Abid, Sonia' .
;
Laboratoire de Chimie des Mat\'eriaux
Facult\'e des Sciences de Bizerte
7021 Zarzouna Bizerte
Tunisia
;
    'Rzaigui, Mohamed' .
;
Laboratoire de Chimie des Mat\'eriaux
Facult\'e des Sciences de Bizerte
7021 Zarzouna Bizerte
Tunisia
;
