# Supplementary material for: Bis(4-chloro­benzyl­ammonium) tetra­kis(2,6-diethyl­anilinium) cyclo­hexa­phosphate tetra­hydrate
Source: Acta Crystallogr Sect E Struct Rep Online. 2009 Feb 28;65(Pt 3):o654. doi: 10.1107/S1600536809006655 (PMC2968505; doi:10.1107/S1600536809006655)
Supplement: Supplementary file 2 [file e-65-0o654-Isup2.hkl]

#
# h,k,l, Fc-squared, Fo-squared, sigma(Fo-squared) and status flag
#
data_I
_shelx_title ' cad4 in C 2/c'
_shelx_refln_list_code          4
_shelx_F_calc_maximum      805.52
_exptl_crystal_F_000      3024.00
_reflns_d_resolution_high  0.7577
 
loop_
 _symmetry_equiv_pos_as_xyz
 'x, y, z'
 '-x, y, -z+1/2'
 'x+1/2, y+1/2, z'
 '-x+1/2, y+1/2, -z+1/2'
 '-x, -y, -z'
 'x, -y, z-1/2'
 '-x+1/2, -y+1/2, -z'
 'x+1/2, -y+1/2, z-1/2'
 
_cell_length_a    31.4371
_cell_length_b    14.1778
_cell_length_c    16.0344
_cell_angle_alpha  90.000
_cell_angle_beta   99.605
_cell_angle_gamma  90.000
 
_shelx_F_squared_multiplier     1.000
 
loop_
 _refln_index_h
 _refln_index_k
 _refln_index_l
 _refln_F_squared_calc
 _refln_F_squared_meas
 _refln_F_squared_sigma
 _refln_observed_status
   4   0   0    21697.52    22010.61    325.90 o
   8   0   0    55489.29    48269.63    723.39 o
  10   0   0    17554.01    15590.81    111.61 o
  12   0   0     6983.75     5945.44    207.17 o
  14   0   0    22600.61    22356.74    206.09 o
  16   0   0      771.21      780.26     40.77 o
  18   0   0     3939.79     4050.93     83.02 o
  20   0   0    24562.81    23581.03    213.35 o
  22   0   0    13186.23    12517.10    149.11 o
  24   0   0     2964.45     2813.92     86.04 o
  26   0   0    16478.32    16179.21    375.53 o
  28   0   0      961.30     1110.32     93.38 o
  30   0   0      500.90      685.05     62.09 o
  32   0   0     1001.07      899.23     99.87 o
  34   0   0       18.86       75.09    218.76 o
  36   0   0     1675.08     1640.53    104.90 o
  38   0   0        7.49     -107.74    113.45 o
  40   0   0      880.95      896.68    104.07 o
   3   1   0    12232.48    12400.36     78.38 o
   5   1   0     1301.73     1419.65     28.31 o
   7   1   0    15625.25    15394.65    165.43 o
   9   1   0      225.56      221.61     32.16 o
  11   1   0     1754.05     1660.41     42.63 o
  13   1   0     1173.55     1160.31     67.25 o
  15   1   0     1986.38     1837.78     73.28 o
  17   1   0       28.76      -44.51     50.39 o
  19   1   0     3250.10     3208.12     74.56 o
  21   1   0     1437.40     1112.29     57.47 o
  23   1   0      613.21      633.22     55.30 o
  25   1   0     6216.44     6316.32    122.11 o
  27   1   0     4526.89     4213.10    232.37 o
  29   1   0      710.16      764.36     72.97 o
  31   1   0       97.86       77.97     69.20 o
  33   1   0      477.11      407.91     68.20 o
  35   1   0      388.86      225.34     89.94 o
  37   1   0       20.73      -84.14    110.23 o
  39   1   0      689.61      636.47    100.18 o
   0   2   0       84.85      196.97     25.97 o
   2   2   0     1207.30     1229.71     25.91 o
   4   2   0    17908.36    17943.89    117.63 o
   6   2   0     3059.10     3879.56     85.81 o
   8   2   0    45408.23    39267.86    818.47 o
  10   2   0     3180.76     3968.62    135.59 o
  12   2   0    53163.50    54903.57    392.85 o
  14   2   0     8648.92     8877.49     97.08 o
  16   2   0     7073.74     7027.71    147.65 o
  18   2   0     5531.47     6638.49     98.06 o
  20   2   0      566.28      455.03     82.71 o
  22   2   0      653.25      538.41     52.47 o
  24   2   0     9662.51     9069.91    486.38 o
  26   2   0     4315.26     3839.67    104.29 o
  28   2   0     3653.13     3354.38    106.66 o
  30   2   0      619.48      611.09     66.65 o
  32   2   0     2725.67     2520.27    144.09 o
  34   2   0       50.40       37.31     78.99 o
  36   2   0     1197.36     1417.86     98.25 o
  38   2   0       61.55      153.11     85.65 o
  40   2   0      114.77       15.34    117.71 o
   1   3   0    19094.93    16118.13    102.54 o
   3   3   0    44839.22    45292.04   1527.33 o
   5   3   0    19631.56    19171.62    788.17 o
   9   3   0      850.49     1574.36     41.51 o
  11   3   0     3018.28     2786.27     54.88 o
  13   3   0    10363.13     9673.55    238.09 o
  15   3   0      344.60      351.12     36.16 o
  17   3   0       65.26      -50.59     50.59 o
  21   3   0     1696.33     1477.92     65.59 o
  23   3   0     5382.80     4716.20    104.51 o
  25   3   0      413.23      522.34     60.94 o
  27   3   0      137.32       47.42     79.77 o
  29   3   0     1138.07     1211.61    131.10 o
  31   3   0        1.27       19.10     83.90 o
  33   3   0      461.30      660.91    183.05 o
  35   3   0      320.94      361.97    104.82 o
  37   3   0      102.98       87.93     90.17 o
  39   3   0      260.77      200.75     97.15 o
   0   4   0     2715.15     2290.30     59.68 o
   2   4   0     2456.40     2479.33     68.18 o
   4   4   0     1512.06     1638.90     81.79 o
   6   4   0     1819.97     1677.92     53.03 o
  10   4   0        1.29       31.44     64.47 o
  12   4   0      107.38       28.42     35.35 o
  14   4   0    13039.50    13564.95    289.57 o
  16   4   0        5.05      -18.08     46.52 o
  18   4   0     3352.62     3049.30     75.10 o
  20   4   0     9133.88     8198.54    119.92 o
  22   4   0     4740.24     4666.13    180.73 o
  24   4   0    10100.67     9540.43    147.58 o
  26   4   0    16572.59    15715.48    194.36 o
  28   4   0      328.63      195.24    124.61 o
  30   4   0      331.09      298.20     65.69 o
  32   4   0      116.33       24.57    100.55 o
  34   4   0       15.04     -105.69    105.69 o
  36   4   0        9.28     -112.15    112.15 o
  38   4   0      244.17      360.33     97.40 o
   1   5   0    23092.79    21901.60    170.68 o
   3   5   0     1113.91      987.64     36.51 o
   5   5   0      607.68      419.15     62.92 o
   7   5   0     2611.87     2687.10     54.09 o
   9   5   0     7564.67     7217.86    217.06 o
  11   5   0     4529.47     4681.36    145.79 o
  13   5   0     1865.99     1773.33     56.96 o
  15   5   0     4800.63     4116.10    181.20 o
  17   5   0     3223.33     3327.87     79.15 o
  19   5   0     6043.03     5960.28    173.77 o
  21   5   0        6.60      -64.32     64.32 o
  23   5   0     3408.33     3074.61     93.68 o
  25   5   0      478.12      486.67     62.63 o
  27   5   0     2299.74     2327.23     91.15 o
  29   5   0      545.18      572.03     70.52 o
  31   5   0     2043.45     2035.89     97.61 o
  33   5   0       46.43      111.83     94.33 o
  35   5   0     1457.81     1657.83    104.61 o
  37   5   0      101.00      180.85    166.66 o
  39   5   0      146.01      196.51     83.59 o
   0   6   0      415.30      677.78     55.04 o
   2   6   0       17.83       84.96     50.86 o
   4   6   0     2804.71     2197.02    102.97 o
   6   6   0    21956.29    20211.42    934.43 o
   8   6   0    18465.88    19097.63    938.14 o
  10   6   0     4867.75     4596.69    190.78 o
  12   6   0      320.96      404.59    110.08 o
  14   6   0     3637.05     4036.95     80.99 o
  16   6   0       11.98      -20.83     81.94 o
  18   6   0     4832.26     4282.03    265.76 o
  20   6   0      363.48      408.59     94.15 o
  22   6   0      481.76      458.19     58.30 o
  24   6   0     5802.37     5607.79    124.27 o
  26   6   0       60.97       61.62     84.37 o
  28   6   0       25.28       50.51     66.75 o
  30   6   0      117.68      151.64     73.10 o
  32   6   0      231.82      131.32     87.49 o
  34   6   0      317.99      464.49     77.34 o
  36   6   0       32.33       51.57    108.99 o
  38   6   0      271.36      399.81     84.72 o
   1   7   0      550.91      483.44     72.20 o
   3   7   0        4.11      -41.84     44.38 o
   5   7   0     5529.39     5319.01    153.37 o
   7   7   0      770.50      719.86     44.05 o
   9   7   0     4465.24     3897.80     77.24 o
  11   7   0      525.39      518.22     45.01 o
  13   7   0      461.64      437.27     79.16 o
  15   7   0     2601.87     2661.86    128.48 o
  17   7   0    19437.28    17596.02    953.13 o
  19   7   0     4933.44     4630.68    105.27 o
  21   7   0     3967.92     3604.66    102.88 o
  23   7   0     3307.67     2985.26     96.37 o
  25   7   0        4.78       30.53     83.70 o
  27   7   0      181.38      154.32    190.47 o
  29   7   0       20.01       -6.42     83.12 o
  31   7   0       16.08       17.43    110.70 o
  33   7   0       16.86       27.80     96.95 o
  35   7   0        0.71      -42.46    113.26 o
  37   7   0      622.55      631.38    117.34 o
   0   8   0     6950.58     7064.16    135.74 o
   2   8   0     1655.74     1610.18     54.06 o
   4   8   0       12.41       13.77     40.09 o
   6   8   0       18.42       85.00     35.20 o
   8   8   0     7128.04     7322.10    422.53 o
  10   8   0    11775.91    11422.72    524.42 o
  12   8   0    22462.50    22404.35    464.74 o
  14   8   0     4870.57     4766.86    162.95 o
  16   8   0     1531.81     1388.47     67.52 o
  18   8   0       26.97      113.83     59.17 o
  20   8   0     5167.94     5328.06    456.24 o
  22   8   0      636.38      578.33    101.57 o
  24   8   0      151.78      199.51     62.29 o
  26   8   0     4490.44     4749.69    125.06 o
  28   8   0      146.59       60.39     76.98 o
  30   8   0     2525.77     2667.90    201.91 o
  32   8   0      994.55      913.98    272.88 o
  34   8   0     2844.27     3153.04    133.95 o
  36   8   0      801.17      779.43    110.85 o
   1   9   0      334.50      367.61     64.47 o
   3   9   0     3059.22     3301.75     77.16 o
   5   9   0    26032.97    23862.84    538.95 o
   7   9   0    18659.48    17520.05    627.54 o
   9   9   0    15284.13    14450.01    485.30 o
  11   9   0    10207.86     9425.95    347.39 o
  13   9   0     1566.60     1371.04    214.13 o
  15   9   0     3413.22     3385.35    227.27 o
  17   9   0     1847.52     1932.58     79.47 o
  19   9   0      210.00      159.17     80.70 o
  21   9   0      212.15      289.09     56.87 o
  23   9   0      292.55      260.99    155.69 o
  25   9   0      161.87      118.37     76.99 o
  27   9   0      775.35      690.14     80.61 o
  29   9   0     1371.48     1436.21    217.68 o
  31   9   0      795.79      842.84    183.82 o
  33   9   0      236.42      359.50     80.88 o
  35   9   0      209.43      116.17     99.32 o
   0  10   0      299.94      235.31     62.46 o
   2  10   0       10.39      -35.62     87.51 o
   4  10   0        1.06      -43.84     60.43 o
   6  10   0     1332.02     1183.30     89.52 o
   8  10   0       73.16       -8.61     84.72 o
  10  10   0     9040.21     8315.74    217.37 o
  12  10   0      757.10      531.50     62.75 o
  14  10   0       33.08      -57.64     65.56 o
  16  10   0      342.18      295.95    120.75 o
  18  10   0      451.18      525.67     61.21 o
  20  10   0      433.91      565.49     67.49 o
  22  10   0      659.75      809.37     73.65 o
  24  10   0      509.11      672.41    179.49 o
  26  10   0       47.04       86.69     84.43 o
  28  10   0       46.29      -23.17     98.54 o
  30  10   0      330.04      294.25     81.55 o
  32  10   0       27.68       73.63    108.73 o
  34  10   0       64.17     -105.65    197.74 o
   1  11   0      849.54      777.08     62.42 o
   3  11   0      282.75      313.43     50.22 o
   5  11   0        2.01      -68.43     68.43 o
   7  11   0       54.65      143.78     53.12 o
   9  11   0     1969.19     1926.63     81.52 o
  11  11   0     1332.36     1175.65    168.67 o
  13  11   0       45.29       27.42    130.02 o
  15  11   0     3138.19     2797.81     99.10 o
  17  11   0      729.13      749.12     71.04 o
  19  11   0      266.71      283.85    102.19 o
  21  11   0     3025.49     2788.43    247.06 o
  23  11   0     1052.54      870.33    109.61 o
  25  11   0      266.32       98.53    103.12 o
  27  11   0        6.53      -46.82    101.63 o
  29  11   0      199.83      195.09    219.69 o
  31  11   0       45.06      223.94    107.14 o
  33  11   0       56.56       84.33     96.03 o
   0  12   0     7634.15     6535.41    178.10 o
   2  12   0      536.79      427.22     61.66 o
   4  12   0     1149.98      920.98     72.70 o
   6  12   0    10804.12    10290.50    401.66 o
   8  12   0     3496.11     3254.71     99.69 o
  10  12   0     2521.66     2653.05     95.21 o
  12  12   0     7973.27     7337.57    366.10 o
  14  12   0     8250.19     7820.73    163.57 o
  16  12   0      428.82      268.80     69.40 o
  18  12   0      621.42      525.21     84.26 o
  20  12   0        1.71     -108.22    108.22 o
  22  12   0      414.09      482.71     72.41 o
  24  12   0       41.57       63.94    104.02 o
  26  12   0      104.20      104.46    104.58 o
  28  12   0       25.98       25.16    109.39 o
  30  12   0       81.43      226.00     79.04 o
   1  13   0       81.93      167.59     60.33 o
   3  13   0      714.27      828.11     70.93 o
   5  13   0        1.52      103.25     63.54 o
   7  13   0        6.86      -80.50     86.56 o
   9  13   0        0.20       98.54     57.36 o
  11  13   0       58.03       42.55     89.27 o
  13  13   0     4515.18     4449.44    164.96 o
  15  13   0     1745.29     1657.50    208.87 o
  17  13   0     1515.47     1505.49     89.84 o
  19  13   0     2299.72     2445.58    209.64 o
  21  13   0     2676.32     2712.73    116.86 o
  23  13   0      976.77     1102.13     91.02 o
  25  13   0       66.62      157.26    119.51 o
  27  13   0       35.89       97.06    110.08 o
  29  13   0      310.95      176.23     94.55 o
   0  14   0      381.05      434.75     94.93 o
   2  14   0      131.26      166.30    122.29 o
   4  14   0      365.64      331.91     64.66 o
   6  14   0      317.18      160.17    157.08 o
   8  14   0      305.65      320.03     65.59 o
  10  14   0     2998.70     2571.13    108.21 o
  12  14   0      795.61      711.73     81.66 o
  14  14   0      706.51      680.27    154.29 o
  16  14   0     1236.56     1138.75     91.73 o
  18  14   0      834.76      775.57     82.65 o
  20  14   0      300.33      333.24     74.71 o
  22  14   0       23.29       65.73    106.12 o
  24  14   0        5.60      -62.80    109.99 o
  26  14   0      219.22       61.32    120.26 o
   1  15   0      663.80      762.93     78.34 o
   3  15   0     1000.42      986.48     82.20 o
   5  15   0      188.50      212.93     71.33 o
   7  15   0        0.39        5.14     83.02 o
   9  15   0      216.93       84.97     84.17 o
  11  15   0      117.67       30.54     85.77 o
  13  15   0       43.85       11.18     85.33 o
  15  15   0        8.42       92.01     76.82 o
  17  15   0      160.40        6.26    104.89 o
  19  15   0       59.68       99.33     86.41 o
  21  15   0       27.23       46.16    106.00 o
  23  15   0       72.96      266.32     82.63 o
   0  16   0     1215.98     1712.39    136.67 o
   2  16   0      119.42      251.70    168.36 o
   4  16   0        1.39      -29.64    175.01 o
   6  16   0      222.26       64.31     89.48 o
   8  16   0       54.23     -115.88    171.46 o
  10  16   0        2.56      -17.26     99.18 o
  12  16   0      210.06      429.40    127.08 o
  14  16   0      110.58      114.08     85.95 o
  16  16   0       47.42     -122.29    122.29 o
  18  16   0      231.50      410.07     80.75 o
  20  16   0       90.14      218.24     88.43 o
   1  17   0       38.18     -100.21    105.52 o
   3  17   0      441.69      520.88     81.21 o
   5  17   0     1598.57     1434.71    108.55 o
   7  17   0      604.35      578.95     89.09 o
   9  17   0       28.90      -36.01    110.29 o
  11  17   0      198.37      -19.53     90.87 o
  13  17   0      255.48      412.05     85.04 o
  15  17   0        4.51       13.72     91.12 o
  17  17   0       21.78      143.06     88.60 o
   0  18   0       71.48       38.34    157.70 o
   2  18   0      566.78      744.41     88.80 o
   4  18   0       52.41       33.07    115.64 o
   6  18   0      148.09      279.59    223.71 o
   8  18   0      116.06      150.17    100.08 o
  10  18   0      130.55      127.59    105.55 o
 -41   1   1        0.71      -84.89    170.53 o
 -39   1   1      234.78       20.36    190.47 o
 -37   1   1       53.12      112.83     79.55 o
 -35   1   1      474.81      613.21     98.02 o
 -33   1   1       16.38       46.17     73.50 o
 -31   1   1     1579.28     1554.83     86.33 o
 -29   1   1        2.15      -31.00     79.20 o
 -27   1   1      700.65      705.81     68.87 o
 -25   1   1    11237.17    10895.47    154.09 o
 -23   1   1     1585.48     1314.09     67.42 o
 -21   1   1    14955.77    13692.65    149.97 o
 -19   1   1    12624.28    12065.84    131.29 o
 -17   1   1     9476.33     7787.21    179.65 o
 -15   1   1      728.02      743.69    131.26 o
 -13   1   1    12337.72    12626.65    111.93 o
 -11   1   1     5612.58     4890.83    151.98 o
  -9   1   1    14007.54    11443.08    161.87 o
  -7   1   1      129.67      355.96     27.83 o
  -5   1   1    22151.03    25096.98    133.14 o
  -3   1   1     5795.50     5564.92     44.22 o
   1   1   1   142284.33   128078.13   4292.27 o
   3   1   1     2217.01     2183.62     32.16 o
   5   1   1    61664.94    57600.80    209.57 o
   7   1   1    10371.28    10894.48     76.63 o
  11   1   1     1516.71     1709.53     49.47 o
  13   1   1    15871.64    17935.69    129.32 o
  15   1   1    50963.51    47228.66    317.44 o
  17   1   1       62.90       41.00     50.50 o
  19   1   1     4435.06     4002.05     94.46 o
  21   1   1      203.92      139.50     45.01 o
  23   1   1        9.11      -55.10     67.12 o
  25   1   1        3.78      -29.42    123.99 o
  27   1   1     3304.10     3247.37    128.78 o
  29   1   1     2317.12     2026.02     89.90 o
  31   1   1       74.28       90.73     84.10 o
  33   1   1      311.63      364.44     71.03 o
  35   1   1       89.20      110.45     79.61 o
  37   1   1      564.26      771.46     89.93 o
  39   1   1       84.90     -102.50    132.38 o
 -40   2   1       20.90      102.72     94.48 o
 -38   2   1      198.49      175.75     81.07 o
 -36   2   1      139.15      343.42    196.97 o
 -34   2   1      148.22      213.82    128.01 o
 -32   2   1      132.54      168.55     62.75 o
 -30   2   1      242.48      257.43     61.96 o
 -28   2   1     3667.33     3529.18    148.57 o
 -26   2   1      694.44      620.46     79.16 o
 -24   2   1     5788.37     5419.67    111.13 o
 -22   2   1     1955.34     2058.10     72.26 o
 -20   2   1       59.96      121.78     49.01 o
 -18   2   1     3622.55     3326.43     75.43 o
 -16   2   1     6367.34     6492.17     91.06 o
 -14   2   1     2591.27     2345.13     56.07 o
 -12   2   1     5660.35     5441.70     71.70 o
 -10   2   1    14379.02    13382.64     98.93 o
  -8   2   1    27449.73    24297.24    423.00 o
  -6   2   1    21560.16    19419.20    118.71 o
  -4   2   1    77641.34    73341.30    857.28 o
  -2   2   1      206.66      262.78     27.06 o
   0   2   1    31075.16    29762.26   1465.03 o
   2   2   1     1248.06     2114.97     71.74 o
   4   2   1    48364.48    44339.12   1311.97 o
   6   2   1    37431.88    35485.70    488.70 o
   8   2   1    51081.28    47410.70    396.56 o
  10   2   1     3046.69     2592.36     63.08 o
  12   2   1     3997.96     3643.21    121.05 o
  14   2   1     8553.66     9006.04     99.70 o
  16   2   1      484.10      461.53     40.55 o
  18   2   1     5607.10     5121.84     88.96 o
  20   2   1      144.97      302.14     70.04 o
  22   2   1     9089.07     8985.25    131.15 o
  24   2   1      789.39      867.90     66.13 o
  26   2   1     1303.94     1298.88     74.04 o
  28   2   1     1919.16     1746.84     85.27 o
  30   2   1      759.44      647.83     73.44 o
  32   2   1     1029.50      920.01     84.07 o
  34   2   1      263.13      226.23     73.84 o
  36   2   1        0.01       59.51     81.15 o
  38   2   1       38.04      -88.86    109.17 o
  40   2   1      938.38     1053.98    107.24 o
 -39   3   1      936.93      930.41    103.72 o
 -37   3   1      370.75      274.98     97.52 o
 -35   3   1      434.45      497.42     80.62 o
 -33   3   1      152.90      333.17    194.65 o
 -31   3   1      689.24      588.36     70.37 o
 -29   3   1        6.47      -29.07    170.68 o
 -27   3   1     5847.69     5790.70    128.85 o
 -25   3   1     9617.31     8887.88    208.25 o
 -23   3   1     6623.41     6215.04    241.03 o
 -21   3   1     2002.63     2004.20     69.62 o
 -19   3   1     2218.89     2036.81     64.82 o
 -17   3   1      145.35      227.63     36.29 o
 -15   3   1     7165.64     6850.69    155.84 o
 -13   3   1     4479.90     5197.52    120.59 o
 -11   3   1    36817.43    34473.42    241.59 o
  -9   3   1    18427.37    17243.33    460.87 o
  -7   3   1     8212.14     7356.23     70.62 o
  -5   3   1     6038.87     6261.42    124.15 o
  -3   3   1       49.86      133.77     22.18 o
  -1   3   1     3891.52     3068.83     41.54 o
   1   3   1    74924.17    68057.48   2894.03 o
   3   3   1    90545.84    85773.26   3769.40 o
   5   3   1    30125.14    30431.57   1090.27 o
   7   3   1    48378.50    41539.03    843.05 o
   9   3   1       45.07       69.50     46.54 o
  11   3   1     8589.17     9118.22    129.87 o
  13   3   1     5932.47     5760.98    219.07 o
  15   3   1     3608.81     4469.96     77.82 o
  17   3   1      787.88      854.21     88.43 o
  19   3   1    11945.02    11606.12    135.77 o
  21   3   1    11123.36    10116.49    137.19 o
  23   3   1    22816.96    21383.98    407.07 o
  25   3   1     7611.10     7623.46    135.88 o
  27   3   1     3841.98     3750.85    152.13 o
  29   3   1     7399.35     6799.16    181.20 o
  31   3   1      741.09      690.75     73.28 o
  33   3   1      670.86      776.43     78.30 o
  35   3   1        3.43       57.67     77.45 o
  37   3   1      182.34      304.37    134.04 o
  39   3   1      214.63      310.52     84.40 o
 -40   4   1      237.24        3.50    174.24 o
 -38   4   1      352.90      333.77    145.64 o
 -36   4   1      516.71      695.35     97.71 o
 -34   4   1      201.23      212.33     86.83 o
 -32   4   1      117.04      -48.66    103.28 o
 -30   4   1      633.46      663.88    122.60 o
 -28   4   1      296.77      233.94     63.08 o
 -26   4   1       46.43      -39.34     79.11 o
 -24   4   1      751.70      755.74     94.93 o
 -22   4   1     2534.49     2469.34    185.99 o
 -20   4   1      474.80      612.80    127.24 o
 -18   4   1     1273.35     1273.92     55.81 o
 -16   4   1      927.03      898.10     69.11 o
 -14   4   1     9201.82     8586.99    103.50 o
 -12   4   1     1826.87     1893.55     52.14 o
 -10   4   1      124.76      134.61     28.84 o
  -8   4   1     5070.69     4540.59    162.18 o
  -6   4   1     3252.67     3625.38     93.69 o
  -2   4   1     1154.48     1190.17     33.77 o
   2   4   1    23505.69    21999.58    546.06 o
   4   4   1    24553.17    24066.45    515.60 o
   6   4   1     1654.50     2043.06     45.47 o
   8   4   1      133.57      166.38     40.35 o
  10   4   1    39379.59    40195.46    711.49 o
  12   4   1      750.74      755.90     39.98 o
  14   4   1    12436.44    11660.21    345.38 o
  16   4   1     6774.99     6059.41    151.82 o
  18   4   1       35.74       39.73     74.06 o
  20   4   1     1497.22     1527.21     64.92 o
  22   4   1    10799.08    10420.18    201.60 o
  24   4   1     3393.78     3272.15    101.71 o
  26   4   1      944.17     1305.68     78.03 o
  28   4   1     2099.50     2194.61     95.00 o
  30   4   1     1742.08     1536.83     92.20 o
  32   4   1     1863.83     1908.36     99.79 o
  34   4   1      569.06      684.26    101.11 o
  36   4   1     1813.40     1995.20    113.76 o
  38   4   1       30.66       38.50    121.58 o
 -39   5   1       28.83       93.95     95.63 o
 -37   5   1       30.56      -62.48    117.28 o
 -35   5   1        0.31     -105.05    194.18 o
 -33   5   1        3.19      -36.18     96.18 o
 -31   5   1      426.19      392.10     69.85 o
 -29   5   1      720.29      686.61     73.02 o
 -27   5   1        3.19       48.80     83.36 o
 -25   5   1     1366.79     1144.10     78.63 o
 -23   5   1     1237.49     1250.10    110.54 o
 -19   5   1     7719.19     8435.38    427.94 o
 -17   5   1     9515.56     9834.61    195.42 o
 -15   5   1    12200.84    10899.05    272.57 o
 -13   5   1     1218.38      983.02     44.93 o
 -11   5   1     4860.16     4150.70    111.31 o
  -7   5   1     2978.52     2482.71     99.56 o
  -5   5   1    29797.26    28665.92   1305.78 o
  -3   5   1    27910.25    26536.25    433.05 o
  -1   5   1    17335.75    17667.41    170.68 o
   1   5   1       33.85      -34.43     34.43 o
   3   5   1      663.95      469.74     31.77 o
   5   5   1     1079.23     1065.06     45.92 o
   9   5   1     1011.14     1017.27     43.21 o
  11   5   1        9.46       50.67     42.98 o
  13   5   1     1917.25     2403.04     63.27 o
  15   5   1     1231.63     1432.52     54.21 o
  17   5   1     2895.02     3222.37     79.91 o
  19   5   1     1385.34     1648.09    144.40 o
  21   5   1     4483.81     4285.19    154.45 o
  23   5   1       52.99       60.55     65.64 o
  25   5   1     7662.99     7413.25    141.79 o
  27   5   1      602.78      481.99     66.55 o
  29   5   1      433.33      432.66     68.22 o
  31   5   1      111.12       -4.53    120.75 o
  33   5   1      467.08      226.61     97.16 o
  35   5   1      292.36      329.43    150.74 o
  37   5   1      156.29      -12.84    172.69 o
  39   5   1       37.96      -81.44    126.36 o
 -38   6   1      243.64      365.59    174.86 o
 -36   6   1      283.28      389.41    123.37 o
 -34   6   1      296.58      414.09    168.05 o
 -32   6   1        0.27     -119.97    119.97 o
 -30   6   1     2317.76     2520.95    103.91 o
 -28   6   1      196.28      185.74     94.62 o
 -26   6   1      101.23      120.46     69.66 o
 -24   6   1        8.08       57.61     67.63 o
 -22   6   1      879.57      831.46     63.70 o
 -20   6   1     7698.51     7853.94    319.10 o
 -18   6   1     4623.14     5014.36    180.58 o
 -16   6   1      104.16      299.83     42.84 o
 -14   6   1      130.56      128.97     36.54 o
 -12   6   1       45.37        6.73     78.85 o
 -10   6   1     7732.83     7411.12    260.82 o
  -8   6   1    15554.58    14313.90    580.69 o
  -6   6   1      334.92      199.29     34.53 o
  -4   6   1    16416.98    14688.57    410.47 o
  -2   6   1    42114.14    40146.67    827.75 o
   0   6   1    43886.98    44219.24    980.65 o
   2   6   1     1246.51     1348.98     44.60 o
   4   6   1    12019.46    10991.21    419.90 o
   6   6   1     2370.19     2301.96     92.92 o
   8   6   1      583.71      640.44    129.87 o
  10   6   1     5230.81     5058.77    190.63 o
  12   6   1     2399.77     2033.09     61.76 o
  14   6   1       91.45       82.27     42.67 o
  16   6   1    14464.67    13598.38    325.13 o
  18   6   1    11444.88    10758.99    632.95 o
  20   6   1     5357.30     4943.81    108.63 o
  24   6   1      911.96     1134.01    144.55 o
  26   6   1       95.64       75.70     85.64 o
  28   6   1     1369.55     1443.65    170.22 o
  30   6   1      465.51      440.91     70.69 o
  32   6   1     1451.85     1498.81     96.95 o
  34   6   1      243.13      208.41     90.16 o
  36   6   1      315.13      418.12    125.54 o
  38   6   1      167.90      272.66    145.79 o
 -37   7   1      107.70      275.23     80.57 o
 -35   7   1       14.04      -53.65    110.16 o
 -33   7   1     1590.04     1673.59    101.67 o
 -31   7   1      109.20      159.03     69.28 o
 -29   7   1       95.43       81.19     77.56 o
 -27   7   1      227.13      170.28     64.78 o
 -25   7   1      789.37      655.53     70.51 o
 -23   7   1     6372.88     6411.19    325.29 o
 -21   7   1     1900.74     1910.24     83.83 o
 -19   7   1     8719.72     8561.87    133.68 o
 -17   7   1     3582.31     3306.16     90.17 o
 -15   7   1     8180.15     7949.10    239.02 o
 -13   7   1      234.07      264.45     43.28 o
 -11   7   1     3159.43     3034.82     73.13 o
  -9   7   1     3472.07     3449.40    168.52 o
  -7   7   1     1036.48     1128.49     47.51 o
  -5   7   1     3276.37     3341.22     67.23 o
  -3   7   1      209.95      166.27     34.98 o
  -1   7   1    13350.13    12325.31    117.62 o
   1   7   1     6899.17     7745.94    263.60 o
   3   7   1     6239.65     5489.63     86.89 o
   5   7   1     1226.52     1194.77     48.52 o
   7   7   1     2714.13     3301.12    113.94 o
   9   7   1     8677.30     8254.32    365.48 o
  11   7   1      701.26      748.80     78.69 o
  13   7   1    12929.67    12890.62    673.14 o
  15   7   1     2910.59     2837.78    107.91 o
  17   7   1        3.76        9.01     69.34 o
  19   7   1       27.00      -37.61     75.42 o
  21   7   1     8207.17     7441.06    134.29 o
  23   7   1      723.65      785.60    131.41 o
  25   7   1      232.99      173.77    113.94 o
  27   7   1      342.46      337.72    137.60 o
  29   7   1      204.08      175.67     70.19 o
  31   7   1        7.29      -84.39    133.73 o
  33   7   1      164.94      342.08     74.43 o
  35   7   1      673.15      767.70     90.57 o
  37   7   1       26.56       69.61    132.65 o
 -36   8   1      258.53      255.15     91.97 o
 -34   8   1       54.23        6.30    157.23 o
 -32   8   1      402.60      451.38     80.13 o
 -30   8   1      188.88      200.52     77.34 o
 -28   8   1      422.15      505.91     73.57 o
 -26   8   1       44.00       51.20     70.03 o
 -24   8   1      578.47      572.81     72.79 o
 -22   8   1      179.49       87.15     87.54 o
 -20   8   1     1917.85     1689.66    203.15 o
 -18   8   1      497.64      416.39     82.87 o
 -16   8   1      673.89      598.16     56.30 o
 -14   8   1     4061.59     3595.43     97.25 o
 -12   8   1     4982.50     4553.53     92.90 o
 -10   8   1      467.07      690.13    138.22 o
  -8   8   1     2287.02     2314.69     67.21 o
  -6   8   1      206.79      180.50     39.11 o
  -4   8   1    10082.63     9921.22    115.66 o
  -2   8   1     2165.11     2339.41     63.51 o
   0   8   1     2783.64     2297.03     61.76 o
   2   8   1    17156.32    16632.27    706.54 o
   4   8   1    31404.54    31731.29    869.18 o
   6   8   1     9818.21     9051.57    301.94 o
   8   8   1    15703.11    14480.01    303.49 o
  10   8   1     2627.60     2106.43     67.93 o
  12   8   1     7385.43     6906.05    431.65 o
  14   8   1     1411.63     1263.69     66.53 o
  16   8   1       44.00       -9.78     81.79 o
  18   8   1     2261.69     1870.60    192.17 o
  20   8   1      307.73      308.27     60.88 o
  22   8   1      651.95      582.24     92.92 o
  24   8   1      407.72      449.68     66.46 o
  26   8   1      743.65      787.01     79.43 o
  28   8   1      277.50      415.77     96.63 o
  30   8   1     1316.63     1294.28     93.58 o
  32   8   1      412.00      550.58     83.82 o
  34   8   1      496.56      616.01     93.11 o
  36   8   1      175.14      297.36    121.67 o
 -35   9   1      250.66      193.36    119.82 o
 -33   9   1      805.96     1078.43     90.60 o
 -31   9   1      167.15      356.32    124.61 o
 -29   9   1     2995.68     2883.33    115.99 o
 -27   9   1        0.05       24.66     76.82 o
 -25   9   1      382.59      348.92     69.95 o
 -23   9   1        7.75      -40.14    126.47 o
 -21   9   1     1968.75     1941.87    153.68 o
 -19   9   1        2.12      -52.93     75.71 o
 -17   9   1       34.46       71.44     58.47 o
 -15   9   1      136.57      140.10     49.74 o
 -13   9   1     2638.34     2624.17     83.05 o
 -11   9   1     4580.97     4273.18    202.07 o
  -9   9   1      705.36      625.91     76.84 o
  -7   9   1      312.77      312.87     45.60 o
  -5   9   1     2781.24     2762.48     74.12 o
  -3   9   1       47.65       30.18     45.35 o
  -1   9   1     3211.36     3124.08     75.54 o
   1   9   1        4.32       55.67     43.27 o
   3   9   1      167.82      135.81     45.01 o
   5   9   1     1599.96     1620.50    102.66 o
   7   9   1       33.84       61.32     61.13 o
   9   9   1    18641.63    17482.99    719.84 o
  11   9   1     5336.69     4506.17    415.27 o
  13   9   1    11866.93    10606.52    429.95 o
  15   9   1     5110.75     4437.85    134.81 o
  17   9   1     9400.75     8822.09    578.06 o
  19   9   1     3099.31     2936.33     95.32 o
  21   9   1      666.45      666.06     71.92 o
  23   9   1      818.63      795.51     74.27 o
  25   9   1     1152.81     1036.57     84.44 o
  27   9   1       92.52      158.55     70.78 o
  29   9   1      141.85      248.92     82.56 o
  31   9   1      523.48      581.16    101.11 o
  33   9   1        9.07      131.08     81.02 o
  35   9   1      305.93      228.52    110.48 o
 -34  10   1       25.67       32.85     84.06 o
 -32  10   1       16.63      -30.22    107.31 o
 -30  10   1      654.90      637.00    102.50 o
 -28  10   1      617.94      633.09    118.43 o
 -26  10   1     2764.81     2597.42    133.58 o
 -24  10   1     2270.83     2104.79    101.55 o
 -22  10   1     4956.84     4887.21    230.36 o
 -20  10   1      764.69      793.19     85.19 o
 -18  10   1      225.05      259.91     53.21 o
 -16  10   1     1301.27     1165.06     76.23 o
 -14  10   1     2177.00     2119.96    118.89 o
 -12  10   1     3636.49     3351.71     93.72 o
 -10  10   1       32.47       75.57    114.41 o
  -8  10   1     3231.10     2893.87    202.38 o
  -6  10   1      571.66      525.52     67.41 o
  -4  10   1      506.52      534.12     50.66 o
  -2  10   1      209.05      244.47     43.89 o
   0  10   1      668.50      641.07     51.90 o
   2  10   1     6803.61     6710.39    111.80 o
   4  10   1     1108.87     1050.84     61.54 o
   6  10   1     8056.16     7932.81    201.76 o
   8  10   1     6642.61     6589.02    249.38 o
  10  10   1    11703.09    10976.63    150.81 o
  12  10   1     2546.35     2636.58    242.57 o
  14  10   1     2234.60     2297.05    191.86 o
  16  10   1      248.54      265.96     59.97 o
  18  10   1     1494.18     1378.37    109.77 o
  20  10   1      877.29      818.73     90.91 o
  22  10   1       28.46       -9.28     73.88 o
  24  10   1     1155.78     1113.28     88.41 o
  26  10   1      403.78      241.83     77.78 o
  28  10   1       69.08       97.15     68.31 o
  30  10   1       61.99       92.55     83.43 o
  32  10   1        0.30       70.56     83.36 o
  34  10   1        3.23       19.51    113.06 o
 -33  11   1      441.27      488.62     90.38 o
 -31  11   1      566.93      435.48     91.91 o
 -29  11   1      245.92      239.68     81.76 o
 -27  11   1      325.34      402.26     77.63 o
 -25  11   1      395.21      185.30    129.40 o
 -23  11   1       13.49       -4.73     91.17 o
 -21  11   1      170.14      396.69    145.64 o
 -19  11   1      621.19      511.87    242.42 o
 -17  11   1      579.40      557.37     66.98 o
 -15  11   1     7755.69     7399.42    544.51 o
 -13  11   1     5762.83     5356.03    386.51 o
 -11  11   1     6378.95     6221.80    125.17 o
  -9  11   1    10387.64     9697.12    239.17 o
  -7  11   1     8246.03     7734.71    397.02 o
  -5  11   1     7268.66     6853.87    243.04 o
  -3  11   1       83.39       89.85     45.35 o
  -1  11   1     1109.00     1125.30     62.68 o
   1  11   1     1200.55     1111.91     68.11 o
   3  11   1       59.71      -13.63     70.34 o
   5  11   1       47.92       14.94     69.26 o
   7  11   1      644.74      713.77     61.42 o
   9  11   1      955.13      994.46     68.54 o
  11  11   1    12478.70    12510.20    785.70 o
  13  11   1     8838.55     8237.62    328.84 o
  15  11   1     3865.90     4002.05    230.21 o
  17  11   1     3297.03     3146.01    224.18 o
  19  11   1      490.28      354.83    172.54 o
  21  11   1      500.56      407.68     70.55 o
  23  11   1       39.60       69.09     72.91 o
  25  11   1      431.06      501.67     97.25 o
  27  11   1      343.90      507.40     77.94 o
  29  11   1       28.12       79.97     95.80 o
  31  11   1       26.04       93.66     88.76 o
 -30  12   1      149.28      137.89    112.86 o
 -28  12   1      172.47      326.40     78.97 o
 -26  12   1       74.54       60.14    230.98 o
 -24  12   1        8.17     -100.66    100.66 o
 -22  12   1     1722.67     1588.39    108.07 o
 -20  12   1      604.19      475.44     73.13 o
 -18  12   1      454.12      468.81     71.46 o
 -16  12   1      944.17      998.49    142.70 o
 -14  12   1     5643.90     5441.32    132.61 o
 -12  12   1        3.48       15.98     73.32 o
 -10  12   1      406.09      388.42     66.25 o
  -8  12   1      272.10      358.89     61.65 o
  -6  12   1     4681.05     4883.40    115.55 o
  -4  12   1     2895.52     2813.48    159.86 o
  -2  12   1     4429.93     4340.26    123.84 o
   0  12   1     3848.50     3397.44    101.12 o
   2  12   1     7288.54     6745.19    130.35 o
   4  12   1      408.02      261.70     89.82 o
   6  12   1     2078.94     2046.48     87.00 o
   8  12   1       51.44       -3.66     81.64 o
  10  12   1     1860.79     2246.88     91.28 o
  12  12   1      146.23      287.11    168.67 o
  14  12   1      375.47      393.32     66.62 o
  16  12   1     1520.84     1740.36     91.80 o
  18  12   1     2371.09     2654.55    107.02 o
  20  12   1     1253.53     1163.19     86.72 o
  22  12   1     1799.65     1805.54    159.86 o
  24  12   1      394.79      260.93    125.38 o
  26  12   1        0.04      -41.97     80.81 o
  28  12   1      271.43      359.67     84.60 o
  30  12   1      601.55      867.48    151.98 o
 -29  13   1        7.52      -19.95    114.46 o
 -27  13   1      338.19      387.80     88.28 o
 -25  13   1      117.25      245.93    122.60 o
 -23  13   1      310.74      424.95     77.09 o
 -21  13   1        3.30        3.95     97.71 o
 -19  13   1      107.50       57.36    101.60 o
 -17  13   1        0.53       34.70    111.47 o
 -15  13   1      295.43      273.24     66.78 o
 -13  13   1      814.81      554.53     76.38 o
 -11  13   1     1616.00     1514.47    158.78 o
  -9  13   1       46.68       24.18     67.56 o
  -5  13   1       23.04      105.23     65.15 o
  -3  13   1        6.91       52.96     75.97 o
  -1  13   1     1660.29     1505.57     81.96 o
   1  13   1      242.48      246.85     64.28 o
   3  13   1      466.52      453.52     69.38 o
   5  13   1     1449.06     1389.85     81.21 o
   7  13   1       67.41       50.31     84.37 o
   9  13   1      237.25      315.57    156.77 o
  11  13   1      585.05      435.84     72.91 o
  13  13   1       21.00      -63.71     92.66 o
  15  13   1       24.32       62.23     86.89 o
  17  13   1      158.40      124.23    145.79 o
  19  13   1      253.61      361.12     71.68 o
  21  13   1      331.97      357.31    121.67 o
  23  13   1        8.06      -16.57     98.69 o
  25  13   1       33.95       58.43     85.42 o
  27  13   1        0.14      -12.84    111.37 o
  29  13   1        4.88      -92.93    178.72 o
 -26  14   1      153.29       -5.13    186.30 o
 -24  14   1      196.18      197.27    102.97 o
 -22  14   1     1300.11     1576.25    106.59 o
 -20  14   1      185.33      284.17    105.29 o
 -18  14   1      547.25      485.50     81.65 o
 -16  14   1      117.92       94.74     85.80 o
 -14  14   1      432.53      585.73     74.06 o
 -12  14   1      708.67      708.95     77.18 o
 -10  14   1      544.43      436.55     72.05 o
  -8  14   1        0.10      107.57     84.65 o
  -6  14   1      711.19      664.47     77.29 o
  -4  14   1       34.05      103.77    183.21 o
  -2  14   1      844.78      833.25    128.63 o
   0  14   1      690.81      641.28     71.82 o
   2  14   1     2939.51     2910.41    155.22 o
   4  14   1      519.94      280.78    188.77 o
   6  14   1     1460.77     1230.76    107.30 o
   8  14   1       69.85      155.86     70.72 o
  10  14   1       28.22      -79.77     92.34 o
  12  14   1      522.84      601.03     71.49 o
  14  14   1     1396.26     1583.09    283.85 o
  16  14   1       62.80      -26.50     98.56 o
  18  14   1      230.43      271.01    116.57 o
  20  14   1       65.18      117.47     84.30 o
  22  14   1       44.62      163.49     96.94 o
  24  14   1      328.89      139.58    152.13 o
  26  14   1      279.25      329.01     86.97 o
 -23  15   1        4.97      -19.38    106.37 o
 -21  15   1       10.05     -117.53    117.53 o
 -19  15   1       75.02       78.38    100.51 o
 -17  15   1      226.79      367.80    202.84 o
 -15  15   1      844.30      966.98     88.22 o
 -13  15   1      883.19      870.92    118.89 o
 -11  15   1      796.30      718.96     82.62 o
  -9  15   1     2527.98     2479.27    112.71 o
  -7  15   1     1625.08     1855.37    137.91 o
  -5  15   1      491.59      552.20    102.04 o
  -3  15   1        2.12      -49.25     95.65 o
  -1  15   1       34.05       -7.36     90.28 o
   1  15   1      484.85      427.19     70.88 o
   3  15   1       13.34       38.45     88.00 o
   5  15   1      267.37      173.20     67.81 o
   7  15   1      506.57      482.40    236.39 o
   9  15   1      300.05      306.58     76.52 o
  11  15   1     1283.01     1388.17    174.39 o
  13  15   1     1338.53     1426.75     97.19 o
  15  15   1     1386.64     1482.82    101.97 o
  17  15   1      852.70      877.61     94.60 o
  19  15   1      258.64      377.10    106.21 o
  21  15   1      111.69      451.23    133.42 o
  23  15   1        7.77      -63.52    111.12 o
 -20  16   1      168.21      143.46    101.45 o
 -18  16   1       25.46       44.54    114.45 o
 -16  16   1       44.89       13.58    110.86 o
 -14  16   1        0.32      135.68     88.82 o
 -12  16   1       13.03      -64.38    108.54 o
 -10  16   1      347.52      390.57     73.03 o
  -8  16   1       60.12       47.88     87.24 o
  -6  16   1      260.40      257.95     75.10 o
  -4  16   1       21.26      -14.64    100.07 o
  -2  16   1       43.29       69.93     91.82 o
   0  16   1      313.22      398.50     77.86 o
   2  16   1       69.75      -57.46     95.48 o
   4  16   1      507.99      499.30    114.87 o
   6  16   1       45.46      -18.56    126.78 o
   8  16   1       80.45      -67.44    109.82 o
  10  16   1      224.61      233.96     74.60 o
  12  16   1       66.83       22.18    114.43 o
  14  16   1      132.33      197.29    105.29 o
  16  16   1       78.17     -123.62    123.62 o
  18  16   1       82.93      163.08     79.82 o
  20  16   1      466.54      703.91    123.84 o
 -17  17   1       75.08       -6.53    156.15 o
 -15  17   1      198.50      189.91     96.35 o
 -13  17   1      618.34      567.91     94.86 o
 -11  17   1      759.85      640.95    102.61 o
  -9  17   1      605.85      720.13     88.00 o
  -7  17   1      392.21      388.04    142.24 o
  -5  17   1       18.57      201.54     86.50 o
  -3  17   1       25.88     -109.39    109.39 o
  -1  17   1      132.64      113.72    104.82 o
   1  17   1      515.19      371.81     90.22 o
   3  17   1        9.02      -40.70    173.77 o
   5  17   1      313.15      279.86     88.76 o
   7  17   1      281.26      160.47     93.40 o
   9  17   1      470.63      447.87     87.93 o
  11  17   1       42.25      183.14    115.49 o
  13  17   1      161.99      245.09     81.51 o
  15  17   1       73.12      -25.62    116.85 o
 -10  18   1        0.04       -2.37     96.84 o
  -8  18   1       14.19       86.51    119.56 o
  -6  18   1       23.83      213.31     75.50 o
  -4  18   1       26.97       62.57    122.99 o
  -2  18   1      157.31      214.35    133.58 o
   0  18   1      298.32       -6.20    136.55 o
   2  18   1      540.16      588.18     95.00 o
   4  18   1     1711.85     1926.18    143.16 o
   6  18   1     1769.91     1843.14    121.68 o
   8  18   1      935.12     1004.46    104.17 o
  10  18   1      287.09       14.46    176.25 o
 -40   0   2      406.53      488.65     84.39 o
 -38   0   2       73.81      109.74     72.45 o
 -36   0   2     1174.51     1365.01     90.40 o
 -34   0   2       38.91       97.87     75.99 o
 -32   0   2      170.75      185.50     59.41 o
 -30   0   2      539.70      495.58     66.36 o
 -28   0   2      682.44      638.01     66.45 o
 -26   0   2      973.80      817.88     70.15 o
 -24   0   2    24146.89    24051.10    212.96 o
 -22   0   2     3377.82     3136.54     84.16 o
 -20   0   2    73629.88    70895.90   1176.53 o
 -18   0   2    15821.75    16676.36    147.80 o
 -16   0   2      306.91      443.67     37.36 o
 -10   0   2    28210.18    28687.78    195.25 o
  -8   0   2     7988.03     6791.43    164.19 o
  -4   0   2    31853.86    30002.31    161.25 o
  -2   0   2     9386.74    11409.20     79.37 o
   2   0   2    18250.84    22187.72    116.21 o
   4   0   2    10548.85     9631.02     77.61 o
   6   0   2     7748.14     6803.51     86.73 o
   8   0   2    35714.97    34217.12    343.38 o
  10   0   2     9746.82    10449.03    175.01 o
  12   0   2     6737.06     6500.05    123.22 o
  14   0   2    34892.85    33973.21    472.47 o
  16   0   2    30822.45    30274.70    618.57 o
  18   0   2      835.98      761.71     47.71 o
  20   0   2    22056.12    21791.75    186.06 o
  22   0   2     6746.35     6274.84    174.86 o
  24   0   2     4229.28     3801.34     99.23 o
  26   0   2     4870.54     4318.95    264.68 o
  28   0   2    11340.44    10006.92    166.38 o
  30   0   2    10208.28     9956.56    176.23 o
  32   0   2      104.13       38.77    270.09 o
  34   0   2        6.25      -52.43    128.94 o
  36   0   2      440.88      494.74    135.28 o
  38   0   2        2.89      -80.65    113.03 o
  40   0   2      170.66      190.58    112.24 o
 -41   1   2       47.53       50.68     90.41 o
 -39   1   2      213.53      372.33     80.24 o
 -37   1   2      361.73      331.73     80.00 o
 -35   1   2      419.41      468.46     74.28 o
 -33   1   2     1029.95      967.53     82.63 o
 -31   1   2       68.42      139.27     56.03 o
 -29   1   2     2116.45     1993.90     89.75 o
 -27   1   2      605.49      491.64     65.36 o
 -25   1   2      183.92      110.53     63.09 o
 -23   1   2     7512.46     7136.03    151.98 o
 -21   1   2     1586.75     1544.28     71.58 o
 -19   1   2     4874.47     4951.76     90.28 o
 -17   1   2    18055.79    18816.91    152.28 o
 -15   1   2    15576.84    14748.54    125.72 o
 -11   1   2    33858.61    33430.85    480.82 o
  -9   1   2    30274.16    32045.03    336.57 o
  -7   1   2    29738.05    30793.28    601.25 o
  -5   1   2     9154.40     8428.41    176.71 o
  -3   1   2     4952.52     5666.26    237.16 o
  -1   1   2      386.64      489.88     20.55 o
   1   1   2    34507.00    32320.91   1544.65 o
   3   1   2     1881.71     2734.68    117.34 o
   5   1   2    13945.10    14505.63    431.50 o
   7   1   2    86415.31    77435.00   2854.14 o
   9   1   2    16929.73    14522.29    320.34 o
  11   1   2    33899.59    33307.65    318.48 o
  13   1   2    16187.32    16445.73    128.12 o
  15   1   2     3332.35     4105.99    115.33 o
  17   1   2     3820.98     3755.06     76.19 o
  19   1   2      607.66      488.53     47.44 o
  21   1   2        0.67      -39.52     61.70 o
  23   1   2     4720.79     4637.77    104.28 o
  25   1   2     4357.78     3994.39    103.53 o
  27   1   2        3.57        1.77     76.07 o
  29   1   2     1222.78     1222.65     83.85 o
  31   1   2      726.67      786.68     91.06 o
  33   1   2     1589.57     1683.62     96.11 o
  35   1   2      860.71      969.01     91.08 o
  37   1   2      272.80      400.55    116.11 o
  39   1   2       53.22       89.63     91.93 o
 -40   2   2      346.22      307.76     91.90 o
 -38   2   2       96.51      135.64     86.11 o
 -36   2   2      203.10      110.29    162.33 o
 -34   2   2        5.15      -52.53    144.40 o
 -32   2   2       79.68      120.83     76.30 o
 -30   2   2     1389.74     1292.65     79.77 o
 -28   2   2       51.41       94.54     54.02 o
 -26   2   2      316.68      343.52     54.76 o
 -24   2   2      353.12      368.26     54.44 o
 -22   2   2       10.00        9.03     65.55 o
 -20   2   2     5972.00     6194.21    101.45 o
 -18   2   2    10295.26    10485.68    120.03 o
 -16   2   2     1551.60     1712.39     55.07 o
 -14   2   2    10446.37    10225.19    103.75 o
 -12   2   2       62.69      133.02     28.80 o
 -10   2   2     3888.06     4465.43     61.00 o
  -8   2   2    13456.50    12776.27     92.61 o
  -6   2   2     5705.89     5122.44     55.53 o
  -4   2   2    63695.26    65151.33    530.60 o
  -2   2   2     1706.62     2215.93     56.74 o
   0   2   2     3454.32     2692.34    174.24 o
   2   2   2    29532.17    32251.30   1767.28 o
   4   2   2    47594.15    45696.27   1156.90 o
   6   2   2   116465.82   106235.00   4354.26 o
   8   2   2    26994.69    26697.61    425.16 o
  10   2   2      776.10      884.74     36.60 o
  14   2   2     3154.76     3523.20    123.84 o
  16   2   2     1229.77     1274.32     51.23 o
  18   2   2        7.39      -43.86     51.81 o
  20   2   2     7222.62     6847.70    111.28 o
  22   2   2      164.67      280.45     51.12 o
  24   2   2    10086.25    10092.67    148.67 o
  26   2   2       94.23       50.96     65.07 o
  28   2   2      629.43      696.93     85.03 o
  30   2   2      124.10      162.03     96.47 o
  32   2   2       25.62       51.59     72.70 o
  34   2   2       31.69       26.64    100.65 o
  36   2   2       24.53       35.81    105.84 o
  38   2   2      130.97       66.31    110.03 o
 -39   3   2      919.71     1139.61    101.32 o
 -37   3   2      263.68      368.53    131.72 o
 -35   3   2      118.18       25.39    111.62 o
 -33   3   2       49.02      -36.10    143.32 o
 -31   3   2      277.46      345.38     65.81 o
 -29   3   2      226.18      240.89     60.52 o
 -27   3   2     2030.48     1797.96    104.98 o
 -25   3   2       64.02       12.84     75.49 o
 -23   3   2      607.40      493.78     55.39 o
 -21   3   2     8823.20     8610.27    177.02 o
 -19   3   2     3478.00     3293.94     74.77 o
 -17   3   2     3517.70     3733.34     75.29 o
 -15   3   2       68.98       39.12     37.29 o
 -13   3   2     4042.93     3479.20     65.05 o
 -11   3   2    12197.13    13059.26    108.12 o
  -9   3   2       69.53       98.41     67.56 o
  -7   3   2     1340.12     1253.10     74.83 o
  -5   3   2    23593.08    23150.63    299.31 o
  -3   3   2     8436.81     8244.35     67.88 o
   1   3   2     9539.04    10069.34    661.39 o
   3   3   2    17814.54    14098.56    716.90 o
   5   3   2     9231.50     9768.31    536.63 o
   9   3   2     9762.39     9029.13    234.38 o
  11   3   2      654.74      685.38     36.90 o
  13   3   2       29.71       47.39     37.02 o
  15   3   2     1375.19     1450.21     51.65 o
  17   3   2      915.05      985.83    113.63 o
  19   3   2     6802.23     6256.78    105.03 o
  21   3   2     6502.39     5786.23    163.26 o
  23   3   2    11905.18    10830.89    401.66 o
  25   3   2        7.60      -69.93    109.46 o
  27   3   2      174.47      122.53     67.97 o
  29   3   2       36.28       36.83     85.33 o
  31   3   2       27.76      -37.99     85.10 o
  33   3   2       40.92       49.12     69.23 o
  35   3   2      906.44      987.79    191.40 o
  37   3   2       62.31       93.72     91.10 o
  39   3   2      116.20      157.28    104.12 o
 -40   4   2      511.73      397.14     99.51 o
 -38   4   2        5.31       33.19    107.78 o
 -36   4   2        8.67       79.39    105.80 o
 -34   4   2        4.07      -94.66     94.66 o
 -32   4   2       39.45        2.92     78.85 o
 -30   4   2      606.03      734.34     68.01 o
 -28   4   2      496.20      587.59     66.02 o
 -26   4   2       15.03       -8.05     75.67 o
 -24   4   2      321.04      372.20     83.95 o
 -22   4   2      641.44      561.08     54.39 o
 -20   4   2      283.34      244.97     43.33 o
 -18   4   2      503.68      479.85     43.40 o
 -16   4   2     2853.19     2435.97     65.05 o
 -14   4   2     4745.49     5037.53     81.34 o
 -12   4   2     3652.82     3564.28    123.37 o
 -10   4   2     6549.32     6394.45     85.81 o
  -8   4   2     6955.22     7017.02     78.27 o
  -6   4   2     3528.51     3832.13    134.81 o
  -4   4   2     4611.21     4301.63     57.50 o
  -2   4   2     4758.37     5013.82    102.19 o
   0   4   2    67898.44    68594.55   3870.51 o
   2   4   2    27904.34    30964.63   1682.40 o
   4   4   2    50539.99    49210.60   2630.74 o
   6   4   2    65358.35    62520.19   2158.73 o
   8   4   2     2449.74     2654.49    115.64 o
  10   4   2     2928.11     3017.30    122.45 o
  12   4   2    27481.21    25365.24    711.49 o
  14   4   2    10033.92    10715.34    117.96 o
  16   4   2     1234.80     1213.66     55.64 o
  18   4   2     4962.33     4793.10     93.57 o
  20   4   2     5120.16     4927.48    136.82 o
  22   4   2     1760.74     1593.27     76.19 o
  24   4   2     3235.62     3204.17    107.91 o
  26   4   2      294.50      249.37     63.30 o
  28   4   2      512.06      594.01     72.05 o
  30   4   2      114.10      131.20     71.41 o
  32   4   2       19.35       83.15     91.50 o
  34   4   2      467.24      302.60     85.59 o
  36   4   2     1204.54     1227.99    107.13 o
  38   4   2      504.33      614.27    112.24 o
 -39   5   2      269.93      233.89    127.86 o
 -37   5   2      924.20      995.72    157.08 o
 -35   5   2      712.62      794.68     88.19 o
 -33   5   2       16.56       38.14     76.06 o
 -31   5   2        0.28       45.36     88.48 o
 -29   5   2       28.82      -93.02     93.02 o
 -27   5   2     2396.12     2397.95     96.63 o
 -25   5   2     1876.84     1894.50     85.60 o
 -23   5   2      759.95      635.20     64.16 o
 -21   5   2      168.48      130.69    121.67 o
 -19   5   2     2243.12     1973.58     96.94 o
 -17   5   2     1202.38     1295.36     56.70 o
 -15   5   2    18927.31    19416.75    563.69 o
 -13   5   2      655.02      693.41     45.68 o
 -11   5   2       18.04       39.56     37.51 o
  -9   5   2     1178.65     1250.87     42.85 o
  -7   5   2     7838.15     8535.19    196.66 o
  -5   5   2    79261.34    80034.44    675.00 o
  -3   5   2    19721.30    19432.16    230.98 o
  -1   5   2    12005.97    10451.98    468.45 o
   1   5   2     6286.51     5242.84    207.32 o
   3   5   2     3146.85     3308.79    299.62 o
   5   5   2     1721.00     2016.12    183.21 o
   7   5   2      299.26      278.25     33.03 o
   9   5   2    12519.81    14121.36    648.56 o
  11   5   2    29687.18    29226.87   1176.07 o
  13   5   2       52.12       86.70     41.43 o
  15   5   2     3408.79     3368.75     77.27 o
  17   5   2      392.58      423.38     48.41 o
  19   5   2      130.78      -44.48     68.99 o
  21   5   2      628.42      548.66     61.64 o
  23   5   2    12975.82    12836.82    358.99 o
  25   5   2       34.57      -83.84     83.84 o
  27   5   2     2403.72     2237.37    205.31 o
  29   5   2     1631.38     1601.03     91.15 o
  31   5   2     4355.66     4164.99    131.84 o
  33   5   2     1935.44     2009.14    170.22 o
  35   5   2      920.84      961.59    192.02 o
  37   5   2     1278.20     1447.14    106.87 o
 -38   6   2     1024.79     1418.12    104.61 o
 -36   6   2      228.01      187.91    123.84 o
 -34   6   2      765.80      857.21     99.72 o
 -32   6   2      442.77      494.47     75.85 o
 -30   6   2     5702.51     5344.58    253.40 o
 -28   6   2     1317.07     1158.75     82.44 o
 -26   6   2     5841.44     5476.24    301.94 o
 -24   6   2    12655.71    11717.26    170.31 o
 -22   6   2       32.56        6.37     58.32 o
 -20   6   2     5897.14     5489.82    112.71 o
 -18   6   2    25344.85    23529.38    239.33 o
 -16   6   2      617.92      571.75     49.41 o
 -14   6   2     5268.61     4696.02    132.80 o
 -12   6   2     6187.45     5825.81    127.39 o
 -10   6   2     1048.94     1018.55     46.13 o
  -8   6   2     2152.74     2387.98     57.60 o
  -6   6   2    30164.53    29406.68    567.24 o
  -4   6   2     6848.45     7171.33    110.54 o
  -2   6   2     2453.77     3037.32     59.56 o
   0   6   2      138.77       95.86     32.78 o
   2   6   2    11717.78    13574.96    819.40 o
   4   6   2        2.89        7.24     42.21 o
   6   6   2     1626.89     1652.12    106.06 o
   8   6   2        3.58       47.73     38.48 o
  10   6   2     5026.81     5127.61    322.50 o
  12   6   2      143.36       42.12     53.99 o
  14   6   2     2273.80     1846.35     76.84 o
  16   6   2      105.57      147.82    113.48 o
  18   6   2       28.43      -59.34     63.08 o
  20   6   2      392.22      315.99     56.19 o
  22   6   2     1326.49     1241.97     73.75 o
  24   6   2      810.09      906.69    101.57 o
  26   6   2       26.21       45.06     79.09 o
  28   6   2     1336.04     1175.92     84.80 o
  30   6   2        1.75     -111.31    111.31 o
  32   6   2      363.72      267.03    131.57 o
  34   6   2       11.22       25.40    294.21 o
  36   6   2      172.66       60.11     93.26 o
 -37   7   2      167.86       64.22    122.88 o
 -35   7   2       36.12       63.50     81.22 o
 -33   7   2       13.77      -43.58    134.35 o
 -31   7   2      145.67      200.15     69.08 o
 -29   7   2      279.15      182.32     82.28 o
 -27   7   2      164.04      206.35     63.40 o
 -25   7   2       25.27       -0.83     99.72 o
 -23   7   2     1443.33     1149.61     86.11 o
 -21   7   2     7873.80     7459.69    132.38 o
 -19   7   2       21.89      -49.44     76.07 o
 -17   7   2     6729.11     6397.14    114.10 o
 -15   7   2     2200.17     2285.31     73.24 o
 -13   7   2    10127.00    10356.73    127.03 o
 -11   7   2     1570.86     1366.67     57.38 o
  -9   7   2     1651.30     1813.95     59.03 o
  -7   7   2     4886.44     4895.06     82.18 o
  -5   7   2     6556.22     6428.76    144.71 o
  -3   7   2    32150.48    32896.40    749.36 o
  -1   7   2    14524.26    14016.38    479.27 o
   1   7   2       43.76      -21.33     37.07 o
   3   7   2     2375.58     2428.88     75.14 o
   5   7   2       16.70       12.52     53.96 o
   7   7   2      793.03      900.18     51.17 o
   9   7   2     6236.12     5759.56    457.01 o
  11   7   2       16.71      -51.48     56.21 o
  13   7   2     5121.52     4952.18    249.99 o
  15   7   2      230.29      219.15     47.20 o
  17   7   2    11995.18    11229.92    484.84 o
  19   7   2      297.12      277.14     56.50 o
  21   7   2     1039.57      981.42     72.15 o
  23   7   2     1569.98     1410.72     79.31 o
  25   7   2      952.42      836.67     75.93 o
  27   7   2        5.97       51.74     84.72 o
  29   7   2      602.55      610.25     81.11 o
  31   7   2      105.03      178.51     81.40 o
  33   7   2        0.03     -110.84    110.84 o
  35   7   2       19.31        4.90     94.67 o
  37   7   2        8.08       13.47     92.83 o
 -36   8   2        2.20       25.66    116.75 o
 -34   8   2      433.68      638.74     83.96 o
 -32   8   2     1246.86     1177.46     94.54 o
 -30   8   2     1332.11     1368.57    318.17 o
 -28   8   2     1638.24     1827.32    119.82 o
 -26   8   2      737.03      830.59    156.00 o
 -24   8   2       63.04      196.20     76.07 o
 -22   8   2     3630.82     3315.70    189.23 o
 -20   8   2      681.90      643.47     63.75 o
 -18   8   2     7020.30     6960.20    125.50 o
 -16   8   2     2268.26     1931.61    149.66 o
 -14   8   2     1909.34     1671.96     71.28 o
 -12   8   2     1726.08     1555.28     75.60 o
 -10   8   2     1490.74     1669.70     83.49 o
  -8   8   2     8645.70     8399.74    285.86 o
  -6   8   2     1467.36     1499.65     52.79 o
  -4   8   2     8759.68     8716.52    110.41 o
  -2   8   2     1455.92     1361.56     52.03 o
   0   8   2     3093.01     2701.22     66.56 o
   2   8   2     6657.50     6757.37    155.69 o
   4   8   2        8.91       34.74     41.75 o
   6   8   2      494.97      516.82     43.91 o
   8   8   2        6.56       53.05     48.55 o
  10   8   2     3963.75     3610.20    207.32 o
  12   8   2     4763.86     4525.19    431.19 o
  14   8   2    27243.79    25210.03   1058.73 o
  16   8   2    11298.19    10814.43    450.67 o
  18   8   2    29845.13    27902.14    888.20 o
  20   8   2     1244.89     1294.73     75.78 o
  22   8   2      328.27      308.19     62.75 o
  24   8   2      696.26      768.58     74.56 o
  26   8   2       14.62       25.43     76.37 o
  28   8   2      458.63      343.43     77.79 o
  30   8   2       23.49       97.16     87.97 o
  32   8   2      101.28       15.45    147.03 o
  34   8   2       49.72      126.21     95.30 o
  36   8   2        0.89     -122.59    122.59 o
 -35   9   2      101.34      175.67    126.00 o
 -33   9   2        0.99      -64.97    108.91 o
 -31   9   2        3.60      137.36    104.98 o
 -29   9   2      197.66      111.22    114.67 o
 -27   9   2     1980.48     1941.28    103.38 o
 -25   9   2      686.63      863.18    126.78 o
 -23   9   2      822.67      892.15     98.95 o
 -21   9   2      253.24      200.93     58.02 o
 -19   9   2       61.51       61.05     70.51 o
 -17   9   2      684.87      690.53     72.82 o
 -15   9   2     1920.22     1913.40     75.66 o
 -13   9   2     2766.10     2784.17     83.54 o
 -11   9   2     5742.78     5512.61    178.26 o
  -9   9   2      452.03      540.66     48.64 o
  -7   9   2     1670.01     1468.11     63.51 o
  -5   9   2     3917.84     3652.73     83.49 o
  -3   9   2     1161.55     1028.17     51.01 o
  -1   9   2        4.49      -44.85     53.24 o
   1   9   2      188.25      234.52     44.16 o
   3   9   2      288.57      359.96     47.39 o
   5   9   2      348.01      287.14     49.63 o
   7   9   2     4264.54     4561.91    160.01 o
   9   9   2     2948.47     3141.59    168.21 o
  11   9   2      655.63      645.63     70.34 o
  13   9   2      172.12      105.18     62.08 o
  15   9   2     1764.36     1717.74    134.20 o
  17   9   2     2023.57     1974.00    194.03 o
  19   9   2    12554.70    12466.16    397.64 o
  21   9   2     4626.98     4300.13    119.92 o
  23   9   2     3247.40     3148.88    180.73 o
  25   9   2     1095.59     1071.73     79.86 o
  27   9   2      580.36      622.22     82.21 o
  29   9   2       49.25      135.49     85.44 o
  31   9   2      184.50      118.46     93.69 o
  33   9   2       65.31       78.72    189.39 o
  35   9   2     1123.35     1405.97    150.27 o
 -34  10   2      474.61      647.49    117.81 o
 -32  10   2      215.39      116.59    110.52 o
 -30  10   2      985.10      821.85    121.52 o
 -28  10   2      657.36      799.83    161.56 o
 -26  10   2     1009.13     1070.68    224.02 o
 -24  10   2      119.03       67.14     65.48 o
 -22  10   2       10.93      -85.25     85.25 o
 -20  10   2      639.77      659.37     70.61 o
 -18  10   2       51.24      143.09    120.28 o
 -16  10   2      276.82      240.01     60.14 o
 -14  10   2     4057.39     3855.12    213.82 o
 -12  10   2     2211.96     2051.59     79.23 o
 -10  10   2      174.62      179.83     95.70 o
  -8  10   2      833.45      762.68     55.97 o
  -6  10   2     3350.95     3155.00    294.98 o
  -4  10   2     2390.20     2550.42     87.66 o
  -2  10   2        0.04        8.23     47.14 o
   0  10   2     8471.95     8530.61    272.57 o
   2  10   2      400.07      331.65     68.80 o
   4  10   2      699.62      732.04     57.61 o
   6  10   2     3969.61     3799.32    271.02 o
   8  10   2      510.19      509.93     76.84 o
  10  10   2     2818.94     2644.55    197.58 o
  12  10   2     1572.18     1515.68     75.22 o
  14  10   2      197.07      161.40     71.58 o
  16  10   2     1071.27      933.51     74.28 o
  18  10   2        5.41       90.77     57.50 o
  20  10   2       35.15       59.27     78.85 o
  22  10   2      382.27      384.73     99.87 o
  24  10   2       73.38       86.06     80.36 o
  26  10   2      386.40      353.79     91.68 o
  28  10   2       57.95       31.50     92.21 o
  30  10   2      114.15      244.00    115.03 o
  32  10   2      201.24      187.79     97.13 o
 -33  11   2      166.61       59.30    126.10 o
 -31  11   2       96.04       54.24     98.23 o
 -29  11   2      361.90      224.40     97.46 o
 -27  11   2       57.62      -28.01    108.26 o
 -25  11   2      195.48      217.00     73.20 o
 -23  11   2      520.97      413.91     73.27 o
 -21  11   2     1503.61     1473.36     86.46 o
 -19  11   2        0.11       48.55     81.09 o
 -17  11   2        0.38      114.64     63.79 o
 -15  11   2     1151.99     1058.62     84.41 o
 -13  11   2       31.25      116.06     85.29 o
 -11  11   2       38.45       37.69     72.89 o
  -9  11   2      857.20      987.29    122.76 o
  -7  11   2      299.82      281.09     64.93 o
  -5  11   2      777.41      691.92     60.71 o
  -3  11   2       55.58       59.92     56.60 o
  -1  11   2      711.15      754.84     61.44 o
   1  11   2     2667.46     2421.99    111.93 o
   3  11   2     2750.76     2501.50     84.40 o
   5  11   2     6570.71     6390.88    233.92 o
   7  11   2     1192.40     1068.90     73.81 o
   9  11   2     2770.60     2610.05    145.79 o
  11  11   2      246.10      232.45     61.92 o
  13  11   2      252.72      459.40     71.27 o
  15  11   2      385.49      429.50     67.32 o
  17  11   2     2325.60     1955.00    153.52 o
  19  11   2        0.77       88.79     64.00 o
  21  11   2      334.83      386.20    100.80 o
  23  11   2       99.32      164.88     85.50 o
  25  11   2     1037.80     1121.89     88.70 o
  27  11   2      183.21      158.37    162.18 o
  29  11   2      345.01      497.45    112.55 o
  31  11   2      120.24       19.65    132.48 o
 -30  12   2      637.80      897.58    185.06 o
 -28  12   2       18.87     -109.59    109.59 o
 -26  12   2      263.06      209.82    156.61 o
 -24  12   2      752.78      914.22     86.34 o
 -22  12   2      145.70      265.13     68.98 o
 -18  12   2      482.99      525.02     75.64 o
 -16  12   2      111.36      181.25     85.34 o
 -14  12   2     2641.76     2510.57    101.45 o
 -12  12   2     5150.37     5155.20    123.31 o
 -10  12   2     4147.71     4147.24    114.46 o
  -8  12   2     6546.53     6720.19    132.60 o
  -6  12   2     9521.25     9640.20    185.22 o
  -4  12   2      141.80       -5.05     74.16 o
  -2  12   2      203.61       79.53     83.02 o
   0  12   2     1835.45     1770.58    127.70 o
   2  12   2     1404.68     1431.96    205.93 o
   4  12   2      268.36       58.20     90.85 o
   6  12   2        4.15       81.41     76.68 o
   8  12   2        0.19       79.62     54.00 o
  10  12   2      287.04      291.75     66.22 o
  12  12   2     2578.36     2474.11    125.23 o
  14  12   2     1731.30     1606.41    171.61 o
  16  12   2     2619.59     2524.61    182.59 o
  18  12   2      914.59      839.93    123.84 o
  20  12   2      115.57       -8.91     96.53 o
  22  12   2      251.81      297.50     71.93 o
  24  12   2      102.46       90.80     84.12 o
  26  12   2       75.03      206.65    129.40 o
  28  12   2        7.05     -114.73    200.52 o
  30  12   2       53.30      108.34    127.67 o
 -29  13   2       59.55      108.90     99.19 o
 -27  13   2       29.79       84.91    105.56 o
 -25  13   2       28.68       78.00    107.22 o
 -23  13   2      209.62      337.22     76.49 o
 -21  13   2       94.76       56.78    104.20 o
 -19  13   2      473.74      500.01    113.32 o
 -17  13   2       25.27      144.80     73.03 o
 -15  13   2       90.82       28.68     97.37 o
 -13  13   2      197.82      302.29    144.55 o
 -11  13   2      174.55       54.63     93.94 o
  -9  13   2       59.77       63.71     72.48 o
  -7  13   2     3752.24     3483.37    109.76 o
  -5  13   2     1098.14     1052.65     73.79 o
  -3  13   2     2742.55     2259.40     97.73 o
  -1  13   2     4962.24     4714.78    318.79 o
   1  13   2     7116.77     6925.34    140.37 o
   3  13   2     6216.68     5946.47    385.27 o
   5  13   2        6.23      -42.62     86.14 o
   7  13   2       48.19      119.89     65.26 o
   9  13   2      441.72      491.59     68.39 o
  11  13   2      119.24      116.47     70.04 o
  13  13   2      139.79      207.04     78.38 o
  15  13   2      143.97       64.62     79.53 o
  17  13   2        1.17     -105.23    172.69 o
  19  13   2      196.51       76.75    108.39 o
  21  13   2       53.86       60.14    101.73 o
  23  13   2       71.16      188.42     97.86 o
  25  13   2      183.41      279.22     82.24 o
  27  13   2       38.79      123.92    168.52 o
 -26  14   2       83.48       -8.65    129.84 o
 -24  14   2       58.05       30.51     95.20 o
 -22  14   2        1.71       25.85    107.22 o
 -20  14   2      276.68      232.32    148.88 o
 -18  14   2       59.60      -23.81     98.78 o
 -16  14   2       84.78     -106.35    106.35 o
 -14  14   2     1186.30     1072.22     85.67 o
 -12  14   2        0.49       82.56    112.40 o
 -10  14   2      680.05      614.86     77.07 o
  -8  14   2     2668.92     2475.98    104.15 o
  -6  14   2     2186.51     1885.81     95.75 o
  -4  14   2     1012.16      757.55     80.55 o
  -2  14   2       83.03       78.31     85.68 o
   0  14   2       67.34       78.91     94.62 o
   2  14   2      673.69      601.46     73.84 o
   4  14   2      997.90      869.71     82.21 o
   6  14   2        2.17      -97.64     97.64 o
   8  14   2      251.99      227.79    129.71 o
  10  14   2        5.90      130.30     63.30 o
  12  14   2     1948.47     1885.05    100.89 o
  14  14   2     1013.73     1006.63    178.88 o
  16  14   2      444.46      440.52     76.38 o
  18  14   2      492.93      484.44     78.93 o
  20  14   2      331.75      409.12     78.64 o
  22  14   2       25.59     -125.13    213.66 o
  24  14   2       30.24       77.51    111.04 o
  26  14   2      658.78      650.00    130.79 o
 -23  15   2      237.89      257.96     98.17 o
 -21  15   2       92.07       63.42    114.22 o
 -19  15   2       38.96      -56.37    105.50 o
 -17  15   2       40.04      110.71     72.15 o
 -15  15   2      115.43      126.43     85.92 o
 -13  15   2       25.81       21.51     83.35 o
 -11  15   2      164.91      112.92     83.06 o
  -9  15   2      461.89      429.21     79.19 o
  -7  15   2      267.41      281.50     72.23 o
  -5  15   2       84.13      131.80     97.55 o
  -3  15   2      814.09      621.41     85.54 o
  -1  15   2      281.83      356.58     72.15 o
   1  15   2        2.89       57.95     75.49 o
   3  15   2       34.77       19.40    165.74 o
   5  15   2       12.31      -97.50     97.50 o
   7  15   2      151.74      136.50     79.86 o
   9  15   2      541.34      409.17     80.22 o
  11  15   2       29.70       84.27     85.03 o
  13  15   2      393.91      403.25     94.93 o
  15  15   2      142.32      178.47    120.28 o
  17  15   2      567.29      559.61     89.00 o
  19  15   2      543.75      595.04     85.61 o
  21  15   2     1122.64     1218.74    146.56 o
  23  15   2      409.67      478.45    212.58 o
 -20  16   2      317.98       58.78    130.33 o
 -18  16   2      115.59      -12.39    160.48 o
 -16  16   2      501.89      620.34     86.11 o
 -14  16   2      122.15       18.03    113.90 o
 -12  16   2      110.97      -64.29     99.41 o
 -10  16   2       50.17       87.11    103.85 o
  -8  16   2      221.33      252.36     98.33 o
  -6  16   2       92.78      122.97    109.77 o
  -4  16   2       18.47       16.58    109.08 o
  -2  16   2       78.90      176.67     81.33 o
   0  16   2       76.31      152.38     80.76 o
   2  16   2      570.15      663.48     83.30 o
   4  16   2      132.65       95.71     98.64 o
   6  16   2      237.37      183.26     89.98 o
   8  16   2      219.63      142.04     91.53 o
  10  16   2        0.39     -173.16    173.16 o
  12  16   2      305.12      520.25    160.01 o
  14  16   2       28.60     -126.34    234.69 o
  16  16   2       15.53      -18.25    111.97 o
  18  16   2        0.13     -105.81    105.81 o
  20  16   2        3.17      -70.86    208.72 o
 -17  17   2      454.98      625.68    125.54 o
 -15  17   2      510.48      616.91     89.20 o
 -13  17   2      734.80      907.84    174.08 o
 -11  17   2      643.75      738.68    140.23 o
  -9  17   2      475.03      561.65     87.45 o
  -7  17   2      632.59      860.65     84.55 o
  -5  17   2      213.71      187.51     97.40 o
  -3  17   2       16.92       -5.81    131.41 o
  -1  17   2        2.07      -11.90    109.87 o
   1  17   2       37.68      139.59     86.64 o
   3  17   2      140.38       84.07    152.44 o
   5  17   2      400.33      380.37    188.31 o
   7  17   2      739.63     1064.44     91.86 o
   9  17   2      328.06      337.27     91.53 o
  11  17   2      144.10      166.20     99.97 o
  13  17   2       46.29       91.70    113.45 o
  15  17   2       81.70       81.97    113.14 o
 -10  18   2      512.52      541.52     99.59 o
  -8  18   2      342.27      389.70    121.83 o
  -6  18   2      473.61      377.25    173.62 o
  -4  18   2       80.27      232.89    226.03 o
  -2  18   2      112.89      224.33    100.06 o
   0  18   2      192.17      217.19     90.85 o
   2  18   2       47.59     -128.96    128.96 o
   4  18   2      117.29       94.19    218.76 o
   6  18   2       82.75      131.95     98.02 o
   8  18   2        7.12     -113.58    121.24 o
 -41   1   3      803.10     1034.74    106.58 o
 -39   1   3      182.09      276.51     82.85 o
 -37   1   3      735.39     1029.88     97.86 o
 -35   1   3      336.06      462.86     75.44 o
 -33   1   3      342.92      436.66     73.03 o
 -31   1   3      935.06     1012.84     76.99 o
 -29   1   3      667.80      636.49     67.99 o
 -27   1   3      377.47      281.85     60.01 o
 -25   1   3       16.24      -73.46     73.46 o
 -23   1   3     5068.11     4737.67    189.85 o
 -21   1   3     2845.14     2777.62     77.63 o
 -19   1   3     2808.99     2277.19     94.00 o
 -17   1   3    21998.47    25306.61    491.64 o
 -15   1   3       83.68      135.05     35.30 o
 -13   1   3    14024.24    14144.96    115.44 o
 -11   1   3     1809.02     1570.25     42.71 o
  -9   1   3    10437.12    10134.55    247.06 o
  -7   1   3    22720.22    26617.69    619.65 o
  -5   1   3   229541.69   233233.28   8361.28 o
  -3   1   3    31911.94    31461.51    244.74 o
  -1   1   3     3613.97     3497.16     96.32 o
   1   1   3    44307.99    51458.36    885.88 o
   5   1   3    11124.42    13753.55    463.66 o
   7   1   3    22085.80    21423.69    661.24 o
   9   1   3       50.97       85.96     24.93 o
  11   1   3     5141.84     4793.84    134.97 o
  13   1   3    12256.37    12319.37    214.28 o
  15   1   3     2163.26     2344.93    109.00 o
  17   1   3     5048.28     4755.88    178.26 o
  19   1   3      309.00      266.28     44.06 o
  21   1   3     1317.40     1135.61     87.97 o
  23   1   3     9104.30     9081.77    140.55 o
  25   1   3     2618.22     2586.89    139.45 o
  27   1   3     9405.80     9178.94    331.32 o
  29   1   3     2584.42     2577.23    101.88 o
  31   1   3     4306.57     4069.03    302.87 o
  33   1   3        1.02      111.11     89.31 o
  35   1   3      241.44      114.71    119.24 o
  37   1   3       53.58      141.15     91.74 o
  39   1   3      185.75      194.27     91.21 o
 -40   2   3       16.12      -36.76    122.61 o
 -38   2   3       13.23     -108.84    108.84 o
 -36   2   3       70.99        2.63    133.27 o
 -34   2   3      529.58      417.80     74.88 o
 -32   2   3     2516.38     2341.16    101.01 o
 -30   2   3     1245.14     1386.94     80.66 o
 -28   2   3     1039.79      971.85     75.14 o
 -26   2   3      520.81      656.33     65.46 o
 -24   2   3      362.79      452.99     59.68 o
 -22   2   3     6970.72     6953.25    115.49 o
 -20   2   3      118.92       94.49     69.57 o
 -18   2   3     1086.47     1284.85     54.66 o
 -16   2   3    13331.77    12265.39    122.22 o
 -14   2   3     4418.70     4289.34     71.60 o
 -12   2   3    14800.26    13038.64    161.10 o
 -10   2   3     1039.61     1224.66     39.39 o
  -8   2   3     8218.71     8672.49     78.92 o
  -6   2   3    44604.84    44877.04   1385.56 o
  -4   2   3    53045.18    52442.71    865.32 o
  -2   2   3   103639.15   104287.93   1194.62 o
   0   2   3    12911.71    14294.23    743.49 o
   2   2   3     3776.66     3183.15    110.54 o
   4   2   3    20382.64    22327.39    549.15 o
   6   2   3     5687.32     4215.57    345.54 o
   8   2   3     6408.36     5455.72    181.35 o
  10   2   3      377.84      441.87     97.71 o
  12   2   3       62.39       22.35     61.69 o
  14   2   3     5983.02     5432.09     84.50 o
  16   2   3     2065.62     2431.31     65.26 o
  18   2   3     4107.32     4045.06    199.75 o
  20   2   3      171.49       93.12     63.23 o
  22   2   3       84.83       94.46     58.68 o
  24   2   3     5116.22     4642.12    113.91 o
  26   2   3       95.11      132.72     61.29 o
  28   2   3       31.06       10.44     91.06 o
  30   2   3     1068.90     1121.82     92.61 o
  32   2   3      882.43      728.99     80.78 o
  34   2   3     1345.00     1388.58    173.00 o
  36   2   3      210.96       79.98    120.00 o
  38   2   3      222.23      274.75    101.57 o
 -39   3   3      137.38      336.33     72.80 o
 -37   3   3       49.84       68.72    108.69 o
 -35   3   3       72.17       37.68     99.30 o
 -33   3   3        8.28       74.50     70.95 o
 -31   3   3       13.50      -23.17     83.85 o
 -29   3   3       72.24      -24.61    101.42 o
 -27   3   3      169.11      167.05    107.60 o
 -25   3   3      573.08      595.98    132.80 o
 -23   3   3       84.97      109.59     50.30 o
 -21   3   3     3270.52     3152.71     82.37 o
 -19   3   3     2601.91     2396.67     69.88 o
 -17   3   3     7307.11     6660.49    164.34 o
 -15   3   3      648.77      577.65     41.97 o
 -13   3   3     5784.91     5848.83     82.63 o
 -11   3   3      436.57      794.47    100.03 o
  -9   3   3        1.62      122.90     39.58 o
  -7   3   3     2950.39     3154.75     53.02 o
  -5   3   3     5776.42     5844.97     64.50 o
  -3   3   3     8778.19     8201.15    517.30 o
  -1   3   3   188830.91   181845.20   2151.62 o
   1   3   3    20756.21    21594.58   1519.75 o
   3   3   3    89141.56    83670.63   4150.96 o
   5   3   3    54047.18    51885.26   1518.36 o
   9   3   3       46.30      -40.48     40.48 o
  11   3   3     8256.95     8878.10    273.49 o
  13   3   3     1373.14     1349.53     51.49 o
  15   3   3     1381.75     1620.48     69.26 o
  17   3   3     1031.50     1247.54     58.75 o
  19   3   3     1036.32      811.73     56.07 o
  21   3   3     9358.87     8594.40    445.88 o
  23   3   3        2.09       56.45     76.84 o
  25   3   3     5239.81     5353.04    336.88 o
  27   3   3      804.35      586.21     69.86 o
  29   3   3     1204.91     1231.85     76.73 o
  31   3   3       24.73       83.85     69.24 o
  33   3   3       54.02      156.13     66.34 o
  35   3   3      360.80      325.84    151.05 o
  37   3   3      737.60      923.71     99.02 o
 -40   4   3     1313.63     1508.38    202.69 o
 -38   4   3      212.70      202.36     87.16 o
 -36   4   3     1941.34     1965.30    114.31 o
 -34   4   3      759.95      712.62    104.20 o
 -32   4   3     1014.44      929.93     84.31 o
 -30   4   3     1153.32     1201.59     82.80 o
 -28   4   3     1809.28     1915.71     88.29 o
 -26   4   3     1827.23     1739.51     81.66 o
 -24   4   3      739.21      653.36     60.74 o
 -22   4   3      163.41      359.44     49.08 o
 -18   4   3       79.91       41.54     57.11 o
 -16   4   3     1031.91      844.74     48.43 o
 -14   4   3    13708.22    15844.46    137.84 o
 -12   4   3     3276.81     3354.07     73.75 o
 -10   4   3    64790.45    62348.64    458.86 o
  -8   4   3    17464.03    17371.76    122.00 o
  -6   4   3    91960.48    89157.55    764.36 o
  -4   4   3     7764.36     8126.81    278.13 o
  -2   4   3     6691.39     6897.26    538.33 o
   0   4   3      691.33      699.92     31.84 o
   2   4   3    16614.97    17231.50    841.82 o
   4   4   3      192.44      246.03     44.99 o
   6   4   3     2955.53     2431.31    135.90 o
   8   4   3     1420.85     1246.59    105.29 o
  10   4   3      787.28      755.26    147.80 o
  12   4   3    33628.47    32276.74   1430.70 o
  14   4   3    11941.12    11676.99    176.40 o
  16   4   3    12088.50    11509.02    373.06 o
  18   4   3      898.67      780.74     54.44 o
  20   4   3    18938.75    17456.70    286.79 o
  22   4   3      867.16      734.51    107.60 o
  24   4   3     3053.31     2976.60    127.70 o
  26   4   3     2007.75     1778.18     87.20 o
  28   4   3     2251.32     2085.09    156.46 o
  30   4   3       23.01      -77.19     87.16 o
  32   4   3     1882.87     2093.82    103.52 o
  34   4   3      233.44      247.87     76.53 o
  36   4   3      610.91      668.47     93.32 o
  38   4   3        0.88      -21.41    115.20 o
 -39   5   3      312.22      387.59     91.90 o
 -37   5   3      687.84      753.76     90.46 o
 -35   5   3      913.45     1055.79     92.59 o
 -33   5   3      900.66      901.02     89.12 o
 -31   5   3     3700.65     3512.81    117.28 o
 -29   5   3     6114.33     6010.17    138.07 o
 -27   5   3     5113.61     4994.89    150.27 o
 -25   5   3     9586.92     9142.18    416.97 o
 -23   5   3     2326.25     2357.80    187.23 o
 -21   5   3    10552.34    10380.74    144.30 o
 -19   5   3      835.10     1081.25     58.92 o
 -17   5   3      739.57      984.10     80.24 o
 -15   5   3      173.20       67.10     50.09 o
 -13   5   3     1499.60     1795.51     55.75 o
 -11   5   3      331.52      355.81     60.91 o
  -9   5   3      629.34      672.03     39.88 o
  -7   5   3    28548.68    30906.17    238.71 o
  -5   5   3      719.55      658.00     39.02 o
  -3   5   3     5019.44     5795.34    247.52 o
  -1   5   3    10514.15    11310.95    456.39 o
   1   5   3     2515.75     2605.44    234.07 o
   3   5   3        5.31       -5.46     38.64 o
   5   5   3     2990.77     2719.64     56.48 o
   7   5   3     8536.04     8887.55    763.28 o
   9   5   3     1770.11     2257.55    181.50 o
  11   5   3     1848.53     1455.06     61.69 o
  13   5   3       32.40       60.12     51.17 o
  15   5   3        4.91      -25.82     85.34 o
  17   5   3      876.87      775.84     53.75 o
  19   5   3        4.37      -40.85     68.63 o
  21   5   3     1875.87     1728.81    141.93 o
  23   5   3     2314.04     2046.58    145.48 o
  25   5   3     4527.76     3912.81    193.41 o
  27   5   3     1407.03     1132.02     81.96 o
  29   5   3      252.42      255.41    100.80 o
  31   5   3      199.39      -20.91    104.84 o
  33   5   3      195.61      251.52    218.76 o
  35   5   3      591.13      473.77     91.40 o
  37   5   3      323.56      439.06     84.50 o
 -38   6   3       24.66      -10.07    123.76 o
 -36   6   3       61.10       70.84    113.78 o
 -34   6   3        3.13       85.56     78.91 o
 -32   6   3      139.66       77.42     95.30 o
 -30   6   3      147.52      326.84     67.01 o
 -28   6   3       22.08      -72.10    130.95 o
 -26   6   3       16.35       17.05     85.90 o
 -24   6   3      115.47      170.81     62.63 o
 -22   6   3      245.59      142.00     62.41 o
 -20   6   3     1709.81     1511.22     78.85 o
 -18   6   3      123.78       74.62     68.53 o
 -16   6   3      222.78      227.03     43.07 o
 -14   6   3     3507.97     3597.36     78.52 o
 -12   6   3     2056.11     2037.22    155.84 o
 -10   6   3     2047.71     1936.89     57.22 o
  -8   6   3     2421.73     2137.45     84.72 o
  -6   6   3     4696.77     5286.38     95.08 o
  -4   6   3    50299.48    51065.23   1412.46 o
  -2   6   3     5508.74     4991.38    346.31 o
   0   6   3       27.86      180.53     39.42 o
   2   6   3     6679.32     6747.75    312.30 o
   4   6   3       32.40       42.82     35.08 o
   6   6   3     3254.47     2861.43    256.49 o
   8   6   3     8271.67     8249.74    522.25 o
  10   6   3    19535.63    19159.44    888.04 o
  12   6   3    16736.13    16935.39   1098.61 o
  14   6   3     1466.07     1894.66    108.53 o
  16   6   3        3.33       59.67     55.59 o
  18   6   3     1436.56     1157.30     64.11 o
  20   6   3       62.74      -45.36     70.99 o
  22   6   3     1180.91      909.02    166.51 o
  24   6   3       45.10      -83.70     83.70 o
  26   6   3     2213.68     1970.09     94.48 o
  28   6   3      505.45      496.86     71.67 o
  30   6   3       58.61      -94.98     94.98 o
  32   6   3     1733.32     1798.35    104.84 o
  34   6   3      171.45       37.93    128.94 o
  36   6   3      410.24      444.90     89.05 o
 -37   7   3      752.11      767.68    103.09 o
 -35   7   3      453.45      509.18     86.30 o
 -33   7   3      223.93      186.15     89.82 o
 -31   7   3      149.81      -47.61    102.09 o
 -29   7   3      230.34      181.91     77.72 o
 -27   7   3     1004.32      833.22     78.34 o
 -25   7   3    10402.52     9954.15    240.87 o
 -23   7   3       13.55      -84.09     84.09 o
 -21   7   3      359.75      292.98     58.70 o
 -19   7   3     5183.97     5197.77    108.88 o
 -17   7   3    10093.42    10284.25    392.23 o
 -15   7   3      552.41      422.33     73.13 o
 -13   7   3     5550.45     5068.99    196.66 o
 -11   7   3     2344.94     2222.29     66.58 o
  -9   7   3     4825.73     4828.11    111.93 o
  -7   7   3     5347.45     4503.68     81.08 o
  -5   7   3     1308.87     1836.82    172.85 o
  -3   7   3     6160.80     5861.89    118.43 o
  -1   7   3       21.77       25.05     30.83 o
   3   7   3       22.08      -10.82     82.25 o
   5   7   3      386.14      359.29     38.55 o
   7   7   3      601.36      580.91     44.31 o
   9   7   3     2186.92     2179.52    129.25 o
  11   7   3       58.28      104.03     35.95 o
  13   7   3      283.08      375.98     45.65 o
  15   7   3     4722.66     4796.55    214.74 o
  17   7   3      486.82      477.46     55.67 o
  19   7   3     5226.20     5458.04    154.14 o
  21   7   3     2764.35     2591.30    179.19 o
  23   7   3      565.68      636.29    110.23 o
  25   7   3      654.27      614.84     72.04 o
  27   7   3      454.00      343.61     75.76 o
  29   7   3     1248.22     1375.29     90.24 o
  31   7   3       48.78      -72.03    101.88 o
  33   7   3      980.22     1027.29     94.23 o
  35   7   3      211.70      448.55     82.55 o
 -36   8   3      153.68      187.03    141.46 o
 -34   8   3      196.37      136.66     96.08 o
 -32   8   3      151.86      100.26    134.20 o
 -30   8   3      255.86      422.40     69.95 o
 -28   8   3        2.14        4.82     86.24 o
 -26   8   3      369.64      390.13     69.74 o
 -24   8   3      856.71      890.31     72.81 o
 -22   8   3     4562.51     4414.23    112.66 o
 -20   8   3      610.85      638.57     61.50 o
 -18   8   3     3991.86     3762.15     98.17 o
 -16   8   3     4402.72     4252.49    188.93 o
 -14   8   3      403.70      480.59     78.54 o
 -12   8   3     4969.45     4749.77    240.87 o
 -10   8   3      401.30      185.06    150.58 o
  -8   8   3      152.00      226.10     37.60 o
  -6   8   3     1292.68     1487.52     56.84 o
  -4   8   3        7.44       22.68     50.39 o
  -2   8   3        7.11      -53.04     62.46 o
   0   8   3     2981.42     2938.03    153.83 o
   2   8   3        3.47       -8.14     68.03 o
   4   8   3      596.35      532.75     43.77 o
   6   8   3        0.06      -27.02     53.83 o
   8   8   3     2106.60     1952.22    113.79 o
  10   8   3      449.53      409.59    118.27 o
  12   8   3      145.83      135.41     56.96 o
  14   8   3      549.67      431.81     57.56 o
  16   8   3      225.87      230.88     55.41 o
  18   8   3     2833.27     2765.21    207.17 o
  20   8   3      646.76      596.88     94.93 o
  22   8   3      124.71       93.31     82.73 o
  24   8   3      471.04      387.75     92.14 o
  26   8   3      669.67      735.87     77.19 o
  28   8   3      294.38      179.28    167.59 o
  30   8   3      449.21      494.20     80.94 o
  32   8   3       71.85       82.13    104.91 o
  34   8   3      912.30      857.38    104.22 o
 -35   9   3      343.34      175.02    209.49 o
 -33   9   3      199.40      219.26     92.89 o
 -31   9   3      103.10       65.52    108.44 o
 -29   9   3       15.17      107.96    105.90 o
 -27   9   3      100.95       14.55     97.88 o
 -25   9   3      444.21      327.67    118.74 o
 -23   9   3       11.27      -87.46     91.11 o
 -21   9   3      175.39      157.05     58.86 o
 -19   9   3      333.28      400.72     60.40 o
 -17   9   3       17.94       -3.68     72.89 o
 -15   9   3      453.13      416.14     90.75 o
 -13   9   3      889.31      740.04    103.12 o
 -11   9   3    11015.64    10900.74    144.40 o
  -9   9   3      343.20      391.09     81.79 o
  -7   9   3     5231.59     5333.68     97.84 o
  -5   9   3     2849.64     3036.44    180.89 o
  -3   9   3     4934.25     5138.88    143.32 o
  -1   9   3     8281.72     8506.42    239.64 o
   1   9   3    17563.62    17493.97    919.58 o
   3   9   3     1111.71     1104.12     58.76 o
   5   9   3     9211.16     9044.09    630.17 o
   7   9   3     1206.30     1239.05     60.84 o
   9   9   3     2392.99     2430.28     77.84 o
  11   9   3     1161.78      936.94     65.94 o
  13   9   3      343.18      465.34     86.58 o
  15   9   3      699.55      745.16     65.82 o
  17   9   3      575.37      565.55    101.57 o
  19   9   3     5286.21     5169.47    510.50 o
  21   9   3       32.02       51.60     72.25 o
  23   9   3      176.99      193.16     84.07 o
  25   9   3     1292.34     1402.64    144.09 o
  27   9   3       79.42      246.39    121.05 o
  29   9   3      118.85       99.63     98.64 o
  31   9   3       44.95      132.72     78.71 o
  33   9   3      781.81      966.60     98.63 o
 -34  10   3      180.91      158.02    126.84 o
 -32  10   3       23.26     -110.51    110.51 o
 -30  10   3      140.43      221.50    118.89 o
 -28  10   3       97.71      108.45    102.76 o
 -26  10   3       67.02      119.20     81.01 o
 -24  10   3      415.24      319.08     70.92 o
 -22  10   3      222.11       76.98     90.42 o
 -20  10   3       63.27       21.40     82.59 o
 -18  10   3      132.90       -0.79     82.80 o
 -16  10   3      202.36      140.04     70.53 o
 -14  10   3     1622.87     1691.35     82.95 o
 -12  10   3       20.29       83.43     56.03 o
 -10  10   3     1732.82     1828.81     75.56 o
  -8  10   3     1204.81     1185.75     65.41 o
  -6  10   3       16.47      -54.91     84.26 o
  -4  10   3     3446.68     3287.63     86.84 o
  -2  10   3      378.09      433.23     52.63 o
   0  10   3     6730.85     7023.14    358.06 o
   2  10   3    11312.87    11271.46    467.99 o
   4  10   3     8767.72     8843.81    704.68 o
   6  10   3     6371.92     6173.36    535.70 o
   8  10   3     7018.30     6607.13    476.95 o
  10  10   3      280.12      305.79     56.40 o
  12  10   3      504.16      619.04     63.65 o
  14  10   3     2195.33     2019.91     88.54 o
  16  10   3     6824.42     6063.64    550.23 o
  18  10   3     5319.87     5053.10    333.33 o
  20  10   3     5953.79     5804.28    209.49 o
  22  10   3    10505.49     9849.44    504.16 o
  24  10   3     2152.13     2038.87    103.49 o
  26  10   3     2307.19     2269.86    114.01 o
  28  10   3      259.26       94.55     91.21 o
  30  10   3      567.37      559.90    115.18 o
  32  10   3       11.33      108.01     88.89 o
 -33  11   3      342.90      463.15    209.02 o
 -31  11   3     1233.30     1130.52    106.91 o
 -29  11   3     1044.35     1076.84     99.81 o
 -27  11   3     2073.58     2188.39    110.20 o
 -25  11   3     2100.30     2078.96    193.72 o
 -23  11   3      460.61      353.50    113.48 o
 -21  11   3      249.01      232.12     67.51 o
 -19  11   3       66.04      134.61     70.39 o
 -17  11   3     1549.28     1611.11     83.63 o
 -15  11   3     4230.19     4310.08    243.35 o
 -13  11   3      350.57      209.12     75.19 o
 -11  11   3      136.50       66.70     70.78 o
  -9  11   3       80.90        7.41     83.49 o
  -7  11   3     1705.27     1547.20     73.17 o
  -5  11   3     2564.35     2662.06    191.71 o
  -3  11   3      751.86      700.52     62.64 o
  -1  11   3     1869.44     1829.22     76.90 o
   1  11   3     3263.77     3361.37    250.46 o
   3  11   3       64.60      141.88     52.07 o
   5  11   3      492.72      503.66     62.48 o
   7  11   3     3634.44     3871.23    278.75 o
   9  11   3     3033.64     3205.11    202.22 o
  11  11   3     1449.50     1418.23    195.11 o
  13  11   3      949.89      974.03     75.15 o
  15  11   3     1132.15     1132.49     89.36 o
  17  11   3     1348.95     1335.33     84.37 o
  19  11   3     1273.50     1147.87     85.84 o
  21  11   3      949.16      784.36     83.49 o
  23  11   3      250.82      344.21    126.78 o
  25  11   3       99.42      137.95     84.46 o
  27  11   3      226.86      150.32    153.52 o
  29  11   3       76.68     -118.16    118.16 o
  31  11   3      575.13      677.19    101.30 o
 -30  12   3        0.08      -19.53    113.63 o
 -28  12   3      119.56      108.89    103.28 o
 -26  12   3     1044.50     1104.44     95.21 o
 -24  12   3      669.68      706.36     87.93 o
 -22  12   3     1731.61     2014.53    151.51 o
 -20  12   3     2449.35     2508.86    108.08 o
 -18  12   3     1152.61     1135.07     81.67 o
 -16  12   3      374.76      337.93     68.15 o
 -14  12   3     1462.38     1615.84    200.98 o
 -12  12   3      419.78      537.84     76.37 o
 -10  12   3       99.94       64.36     85.48 o
  -8  12   3      478.09      581.91     66.68 o
  -6  12   3     1444.19     1389.43     86.58 o
  -4  12   3       14.83       77.31     61.08 o
  -2  12   3     2210.65     2207.71     94.00 o
   0  12   3     1501.08     1465.85    180.73 o
   2  12   3      583.06      619.49    100.49 o
   4  12   3      367.14      404.56     63.93 o
   6  12   3      359.80      367.48     60.93 o
   8  12   3     4626.14     4562.37    315.70 o
  10  12   3     3970.56     3922.46    327.76 o
  12  12   3      101.44      155.91     97.40 o
  14  12   3      112.42      164.71     79.93 o
  16  12   3      929.02      939.85     83.64 o
  18  12   3      607.64      538.06     81.22 o
  20  12   3      437.08      413.01     97.55 o
  22  12   3       33.78      110.42     67.99 o
  24  12   3      426.06      606.01     80.39 o
  26  12   3        0.90       89.27     82.95 o
  28  12   3      257.39      312.68    113.17 o
 -29  13   3      123.87       46.88    125.50 o
 -27  13   3      125.68      177.28    102.90 o
 -25  13   3        6.67       -4.70    114.41 o
 -23  13   3       97.15       22.32    112.95 o
 -21  13   3        7.94       54.88    106.95 o
 -19  13   3       69.28       17.68    102.34 o
 -17  13   3       86.86       23.65    105.61 o
 -15  13   3      549.57      480.67     77.25 o
 -13  13   3        6.82       84.85     84.72 o
 -11  13   3      523.90      544.38     91.53 o
  -9  13   3       95.48       23.22     87.53 o
  -7  13   3       87.20       60.23     61.66 o
  -5  13   3     1384.56     1490.84    113.48 o
  -3  13   3     3625.32     3635.20    236.39 o
  -1  13   3      396.84      203.88     68.00 o
   1  13   3      364.35      363.09     64.97 o
   3  13   3     2045.74     1984.83    121.21 o
   5  13   3       98.02      -12.76     87.24 o
   7  13   3       31.80      -85.16     86.82 o
   9  13   3      240.64      150.30     76.60 o
  11  13   3      235.79      264.42     79.78 o
  13  13   3       13.16      -36.19     85.25 o
  15  13   3        1.60       92.84     71.73 o
  17  13   3      317.11      394.69     74.86 o
  19  13   3       53.20       32.57     97.46 o
  21  13   3      162.89      252.11    132.50 o
  23  13   3       10.88       -8.38    144.40 o
  25  13   3      128.52       69.86    119.87 o
  27  13   3      320.38      386.02     90.60 o
 -26  14   3       60.04      151.26    115.96 o
 -24  14   3      303.18      338.88     87.07 o
 -22  14   3      954.46     1043.63    157.39 o
 -20  14   3      464.29      443.21     80.24 o
 -18  14   3     1605.84     1649.25    165.43 o
 -16  14   3      553.08      633.48     79.85 o
 -14  14   3       82.25      165.46     67.77 o
 -12  14   3       84.78       54.20     95.62 o
 -10  14   3     1268.78     1473.03     88.44 o
  -8  14   3      302.20      237.51     86.60 o
  -6  14   3      725.00      926.65    157.08 o
  -4  14   3      507.24      512.20     74.04 o
  -2  14   3     2296.77     2136.12    105.90 o
   0  14   3      361.60      389.02     71.91 o
   2  14   3      480.75      488.31     95.55 o
   4  14   3      177.90      246.21    242.42 o
   6  14   3      394.40      422.72     97.25 o
   8  14   3      707.73      668.89    111.78 o
  10  14   3       64.13       30.17     89.10 o
  12  14   3      160.96      184.53     79.19 o
  14  14   3     1726.65     1703.26     97.91 o
  16  14   3      867.53      762.83    204.23 o
  18  14   3      889.36      972.67     90.85 o
  20  14   3       16.43       58.70     92.05 o
  22  14   3       50.85       38.73    117.61 o
  24  14   3       10.04      -18.60    122.39 o
 -23  15   3        3.44     -100.82    114.95 o
 -21  15   3        0.00      164.16     82.56 o
 -19  15   3        6.41      149.14     76.57 o
 -17  15   3        0.02       76.61    106.53 o
 -15  15   3      345.75      346.14    281.22 o
 -13  15   3      572.62      408.72    133.58 o
 -11  15   3       32.39       -4.82    266.69 o
  -9  15   3      138.18      206.45    113.79 o
  -7  15   3      943.75      843.62     89.05 o
  -5  15   3     2280.38     2799.61    169.45 o
  -3  15   3      370.68      378.18     78.81 o
  -1  15   3      254.36      256.97     70.70 o
   1  15   3      249.11       62.26    106.84 o
   3  15   3      551.34      702.28    124.77 o
   5  15   3      543.86      659.40     80.02 o
   7  15   3      179.91      143.13     82.94 o
   9  15   3      152.25       96.18     82.80 o
  11  15   3      301.74      358.10     76.84 o
  13  15   3      335.06      189.86    103.89 o
  15  15   3        4.72       87.78     78.41 o
  17  15   3      206.31      223.64     82.56 o
  19  15   3       27.42       53.11    113.01 o
  21  15   3       15.43        2.39    122.01 o
 -20  16   3        6.67     -118.84    118.84 o
 -18  16   3      161.24      103.23    121.64 o
 -16  16   3       88.06       55.70    241.49 o
 -14  16   3      310.70      321.77     79.23 o
 -12  16   3       32.62      113.46     85.52 o
 -10  16   3        0.26     -102.24    102.24 o
  -8  16   3      109.97      -56.74    109.98 o
  -6  16   3       27.71       23.87    111.47 o
  -4  16   3      377.17      267.61     78.69 o
  -2  16   3      902.01      976.98     88.76 o
   0  16   3     1200.14     1309.77     95.10 o
   2  16   3     1440.40     1268.97    102.73 o
   4  16   3     1005.22      956.65     96.17 o
   6  16   3      638.66      540.08     88.51 o
   8  16   3      275.62      356.98     75.22 o
  10  16   3      166.99      170.02     91.44 o
  12  16   3      576.48      481.41    104.67 o
  14  16   3      366.74      383.92    190.16 o
  16  16   3      276.81      288.60    106.99 o
  18  16   3      584.75      676.70     92.24 o
 -17  17   3      204.59      121.75     99.02 o
 -15  17   3      543.85      737.62    108.84 o
 -13  17   3      469.73      447.44     91.48 o
 -11  17   3      601.32      478.04     94.11 o
  -9  17   3      136.13      261.74     77.57 o
  -7  17   3      268.96      488.58     78.34 o
  -5  17   3       26.77     -122.73    151.51 o
  -3  17   3      420.61      241.43    232.83 o
  -1  17   3      276.79      228.04     82.27 o
   1  17   3        1.19      -51.56    108.72 o
   3  17   3        1.75      -35.55    138.83 o
   5  17   3        5.21     -114.29    114.29 o
   7  17   3       17.00     -113.91    113.91 o
   9  17   3      245.25      363.44     80.02 o
  11  17   3      200.60      374.80     79.45 o
  13  17   3      227.92      270.14     84.65 o
  15  17   3       91.94      -57.43    148.88 o
 -10  18   3     1607.58     1787.57    120.73 o
  -8  18   3     1154.74     1480.04    111.48 o
  -6  18   3      722.17      818.97    171.61 o
  -4  18   3     1057.97     1066.27    246.44 o
  -2  18   3      361.64      311.78    167.13 o
   0  18   3       13.46       77.94    116.97 o
   2  18   3       12.33      -78.95    201.45 o
   4  18   3       26.81      134.03    109.00 o
   6  18   3       13.25      -50.57    102.66 o
   8  18   3       63.98     -117.85    117.85 o
 -40   0   4     1176.56     1330.52    108.31 o
 -38   0   4      784.70     1006.19     98.81 o
 -36   0   4     2747.15     2713.81    121.30 o
 -34   0   4      234.56      182.37    101.88 o
 -32   0   4     2729.82     2696.68    109.21 o
 -30   0   4      321.59      270.25     99.72 o
 -28   0   4     1181.49     1071.80    102.97 o
 -26   0   4     1946.30     1825.34    117.81 o
 -24   0   4      607.64      781.07     58.57 o
 -22   0   4      596.37      441.60     52.53 o
 -20   0   4      331.05      299.53     43.11 o
 -18   0   4    11260.40    11825.63    128.67 o
 -16   0   4     1413.91     1256.99     51.16 o
 -14   0   4     2277.77     2717.18     59.66 o
 -12   0   4     2768.04     3430.74     61.00 o
 -10   0   4     1210.77     1302.57     55.04 o
  -8   0   4    18650.24    17366.92    120.03 o
  -6   0   4    41844.18    43060.50    258.34 o
  -4   0   4   648869.81   666296.38   2932.37 o
  -2   0   4   128838.21   126970.94    508.03 o
   0   0   4    91660.09   102862.24    319.44 o
   2   0   4    36551.78    38051.72    552.55 o
   4   0   4       59.00      102.33     26.13 o
   6   0   4    12012.20    11460.34     91.39 o
   8   0   4     4869.00     5835.90     72.48 o
  10   0   4    17318.79    15423.79    121.24 o
  14   0   4     1976.39     2181.97     60.67 o
  16   0   4     1076.24     1074.76     49.41 o
  18   0   4     2863.57     2381.67    170.84 o
  20   0   4     1478.02     1480.99    134.81 o
  22   0   4      733.71      665.85     61.98 o
  24   0   4     1177.00     1083.48     71.59 o
  26   0   4     1508.04     1384.15    159.09 o
  28   0   4     5961.71     5700.29    136.75 o
  30   0   4     1228.76     1270.62     89.31 o
  32   0   4     4314.52     4363.18    132.27 o
  34   0   4        3.87       44.74     98.43 o
  36   0   4     1795.10     2017.16    130.95 o
  38   0   4     1008.96     1267.88    108.55 o
 -41   1   4        0.32       46.08     97.15 o
 -39   1   4       31.79      -80.04    149.66 o
 -37   1   4      105.45       73.77    101.97 o
 -35   1   4        0.53       15.62     74.45 o
 -33   1   4     1998.76     2250.73    267.16 o
 -31   1   4     3398.34     3055.12    108.88 o
 -29   1   4     4300.83     4334.12    183.21 o
 -27   1   4       79.89       66.92     83.80 o
 -25   1   4       46.30      138.36     85.03 o
 -23   1   4      277.54      332.08     49.04 o
 -21   1   4      922.99     1051.62     58.68 o
 -17   1   4     1101.29     1101.67     63.85 o
 -15   1   4     3223.40     3175.57     66.68 o
 -13   1   4     3844.57     4414.78     70.94 o
 -11   1   4    13384.81    14352.49    222.94 o
  -9   1   4    33906.61    34695.13    226.84 o
  -7   1   4    60520.21    64504.80    287.52 o
  -5   1   4    19059.38    21746.86    373.06 o
  -3   1   4   154322.44   158550.95   1229.25 o
  -1   1   4    15117.21    16449.81    114.78 o
   1   1   4     8724.35     9394.87    236.54 o
   3   1   4      452.54      750.76     47.62 o
   5   1   4    13833.59    13270.48    355.43 o
   7   1   4     1352.68     1083.58     38.89 o
   9   1   4       12.68       12.09     29.72 o
  11   1   4     1001.80      899.30     42.30 o
  13   1   4    20921.68    20082.87    326.52 o
  15   1   4     9272.49     9158.72    143.16 o
  17   1   4     7163.91     6371.87    102.84 o
  19   1   4     2813.35     2676.12     76.19 o
  21   1   4        5.06      118.39     68.18 o
  23   1   4     2885.02     2452.05    139.92 o
  25   1   4     1391.21     1399.16    110.85 o
  27   1   4     1196.21     1157.22    100.34 o
  29   1   4       10.66       58.94    146.26 o
  31   1   4     2013.77     1907.31    102.50 o
  33   1   4      264.09      191.25     89.98 o
  35   1   4     1926.17     2091.56    117.73 o
  37   1   4      451.82      516.27     92.15 o
 -40   2   4      375.39      484.56     93.52 o
 -38   2   4      158.28      109.48    116.51 o
 -36   2   4      309.53      396.04     77.37 o
 -34   2   4      430.53      401.36     75.46 o
 -32   2   4       64.71      -14.40    114.56 o
 -30   2   4        9.58       25.64     87.37 o
 -28   2   4        7.43       47.37     84.70 o
 -26   2   4     2313.48     2588.53    113.79 o
 -24   2   4       26.86      145.60     60.30 o
 -22   2   4     1217.48     1175.56     60.45 o
 -20   2   4     1884.88     1866.33     65.66 o
 -18   2   4     2487.96     2642.97     69.41 o
 -16   2   4    16776.18    16444.68    143.43 o
 -14   2   4    28818.14    28666.78    304.41 o
 -12   2   4    35200.18    36148.45    837.33 o
 -10   2   4     2173.50     2367.56     50.83 o
  -8   2   4    10042.89     9928.78     88.88 o
  -6   2   4    27902.28    27492.01    586.57 o
  -4   2   4    31209.48    31475.71    394.55 o
  -2   2   4     3324.21     2876.12     47.77 o
   0   2   4   189800.05   189168.11    465.16 o
   2   2   4    11836.12    14549.24    508.34 o
   4   2   4     3830.56     5017.76    141.00 o
   6   2   4     2957.14     3297.27     56.29 o
   8   2   4     6775.22     6425.47     78.04 o
  10   2   4    18514.95    20153.78    603.73 o
  12   2   4     2356.99     2262.76    119.82 o
  14   2   4     1627.13     2297.04    121.36 o
  16   2   4     4537.48     4795.11     88.66 o
  18   2   4     9510.06     9079.23    126.36 o
  20   2   4     8628.66     8028.38    233.92 o
  22   2   4       17.48      -86.42     86.42 o
  24   2   4     3894.06     3898.72    132.80 o
  26   2   4      222.64      157.46     93.07 o
  28   2   4      357.86      219.87     65.13 o
  30   2   4      157.22      141.92     65.05 o
  32   2   4      764.75      925.35     87.35 o
  34   2   4      229.93      173.55    111.62 o
  36   2   4        0.90       28.31    111.31 o
  38   2   4       74.13      107.22    119.88 o
 -39   3   4       94.49      146.58     90.08 o
 -37   3   4        0.22      -88.12    106.90 o
 -35   3   4      366.49      468.55    130.79 o
 -33   3   4      127.37      176.84    108.53 o
 -31   3   4      200.74      232.28     62.77 o
 -29   3   4      113.22       97.05     71.14 o
 -27   3   4      158.21       55.73     80.75 o
 -25   3   4     1802.91     1783.08    109.00 o
 -23   3   4      157.53       23.60     66.01 o
 -21   3   4      131.95       68.93     51.25 o
 -19   3   4      604.33      454.81     49.16 o
 -17   3   4       68.05      180.25     37.76 o
 -15   3   4      413.63      410.90     41.87 o
 -13   3   4      981.73      925.81     57.20 o
 -11   3   4        1.07       53.23     36.89 o
  -9   3   4    10729.24    12246.40    494.42 o
  -7   3   4        1.52       73.27     90.91 o
  -5   3   4     7612.50     9024.13    222.94 o
  -3   3   4    63527.00    63624.08    848.31 o
  -1   3   4    93939.16    99526.61   1301.30 o
   1   3   4    12475.54    13890.31    518.54 o
   5   3   4    71362.27    76848.47   2329.88 o
   7   3   4    12387.83    15185.08    519.78 o
   9   3   4    37092.57    37615.24    842.28 o
  11   3   4    15112.74    15536.80    538.33 o
  13   3   4     1583.01     1673.82     55.43 o
  15   3   4      168.03      170.91     67.10 o
  17   3   4      368.67      258.57     62.77 o
  19   3   4      299.22      312.62     75.60 o
  21   3   4     1076.27     1103.53     69.54 o
  23   3   4      708.08      622.98     65.05 o
  25   3   4     1381.43     1308.89     78.05 o
  27   3   4      112.97      128.19     70.34 o
  29   3   4       29.73      129.01     69.74 o
  31   3   4     1464.10     1313.69     92.03 o
  33   3   4       15.10      -28.21     91.18 o
  35   3   4     1449.68     1497.47    126.00 o
  37   3   4        0.24      -58.54    110.74 o
 -40   4   4       39.00      -53.20    125.35 o
 -38   4   4       11.40       40.71    157.85 o
 -36   4   4       54.36       96.40     75.78 o
 -34   4   4        8.69       47.44     96.29 o
 -32   4   4      250.94      212.04     71.49 o
 -30   4   4      839.58      838.27     75.65 o
 -28   4   4      433.70      408.89     70.96 o
 -26   4   4     5131.79     5074.94    118.83 o
 -24   4   4     1109.28     1123.36     72.86 o
 -22   4   4      157.51      167.58     49.95 o
 -20   4   4      514.51      506.87     50.50 o
 -18   4   4     6718.50     7089.41    108.99 o
 -16   4   4      307.54      314.86     41.73 o
 -14   4   4      129.71       95.30     40.51 o
 -12   4   4       29.63       56.72     44.38 o
 -10   4   4     1168.20     1508.31     48.97 o
  -8   4   4     3905.90     4362.33     79.62 o
  -6   4   4        7.02       60.86     56.89 o
  -4   4   4     4725.55     4927.38    271.95 o
  -2   4   4      467.38      442.49     61.22 o
   0   4   4     4061.61     4831.80    208.56 o
   2   4   4       38.19       99.35     27.85 o
   4   4   4    12563.33    12396.52    777.04 o
   6   4   4      960.33     1266.05    113.94 o
   8   4   4     2003.98     2832.15    145.33 o
  10   4   4     7784.95     7838.24    499.22 o
  12   4   4     4540.11     4441.59    285.09 o
  14   4   4    16333.88    16312.23    405.22 o
  16   4   4     9708.17     8820.51    411.71 o
  18   4   4     3643.65     3630.72    100.65 o
  20   4   4    22694.04    22172.93    903.20 o
  22   4   4    14134.36    13994.17    225.41 o
  24   4   4        0.50      107.44     62.86 o
  26   4   4     1559.04     1463.29    154.14 o
  28   4   4       32.05       86.49     73.40 o
  30   4   4       63.36      146.93     61.10 o
  32   4   4       45.03      -77.95     98.39 o
  34   4   4       23.89      -17.14    100.90 o
  36   4   4        0.30       39.31    114.56 o
 -39   5   4      177.03      177.80     99.46 o
 -37   5   4      101.08       86.37    112.73 o
 -35   5   4     1333.10     1369.51    104.51 o
 -33   5   4      405.06      389.52     77.49 o
 -31   5   4      467.33      563.07     72.69 o
 -29   5   4       50.25       38.19     74.28 o
 -27   5   4     5319.42     5065.86    125.17 o
 -25   5   4      445.10      536.10     66.14 o
 -23   5   4      436.88      485.26     82.71 o
 -21   5   4     3388.96     3128.22     89.85 o
 -19   5   4      475.22      537.05     51.92 o
 -17   5   4      675.95      736.55     50.94 o
 -15   5   4       10.01      103.98     42.34 o
 -13   5   4    13814.80    14629.75    259.73 o
 -11   5   4       27.95       19.06     46.24 o
  -9   5   4      426.83      343.19     37.17 o
  -7   5   4      530.82      742.26     40.99 o
  -5   5   4     2219.64     2821.15     67.72 o
  -3   5   4    19264.15    20819.97   1367.62 o
  -1   5   4     5696.08     5589.99    216.14 o
   1   5   4    13326.41    14495.36    874.90 o
   3   5   4    40003.86    41155.68   2685.78 o
   5   5   4      899.58     1147.06     84.57 o
   7   5   4    17850.97    19334.84   1120.10 o
   9   5   4       39.45       16.54     37.08 o
  11   5   4     9509.00     9025.80    360.69 o
  13   5   4     6215.88     6509.11    249.53 o
  15   5   4     5996.07     5254.22    102.04 o
  17   5   4      490.48      492.96     50.82 o
  19   5   4      167.36      161.67     52.25 o
  21   5   4     1282.37     1283.21     73.59 o
  23   5   4     1787.00     1647.12    106.21 o
  25   5   4       31.80       31.05     83.67 o
  27   5   4     1072.90     1023.38     77.24 o
  29   5   4      453.20      570.55     77.30 o
  31   5   4        6.58      -98.39     98.39 o
  33   5   4     1302.04     1312.57    103.53 o
  35   5   4      160.67      257.37    129.09 o
  37   5   4      370.30      493.69     92.05 o
 -38   6   4     1861.59     1740.62    126.13 o
 -36   6   4      569.44      477.04     94.41 o
 -34   6   4      318.64      275.88     75.87 o
 -32   6   4      694.93      607.82     81.21 o
 -30   6   4      224.88      210.16     71.47 o
 -28   6   4       53.18       60.28     92.26 o
 -26   6   4    10167.85     9635.92    165.84 o
 -24   6   4      659.77      533.52    101.88 o
 -22   6   4      167.22      114.16     63.90 o
 -20   6   4      670.32      613.25     62.46 o
 -18   6   4      379.09      478.28    137.29 o
 -16   6   4      173.27       33.50    108.53 o
 -14   6   4      961.34      904.35     76.84 o
 -12   6   4    11161.62    11647.91    128.22 o
 -10   6   4     4312.88     4462.22     81.76 o
  -8   6   4     6526.20     6117.66     88.98 o
  -6   6   4     1673.34     1821.31     54.00 o
  -4   6   4      494.12      529.75     41.28 o
  -2   6   4     1590.60     2412.59    274.27 o
   0   6   4    24632.20    26358.42   1402.26 o
   2   6   4     5869.09     6333.36    376.92 o
   4   6   4    40814.68    41804.68   1488.68 o
   6   6   4     5938.61     5545.47    351.11 o
   8   6   4    15050.94    15346.23    986.68 o
  10   6   4    15974.98    15961.75    627.23 o
  12   6   4     8892.73     8163.32    376.00 o
  14   6   4      459.34      376.49     45.83 o
  16   6   4       75.38       10.80     45.48 o
  18   6   4      119.93       93.17    131.88 o
  20   6   4        1.38      -12.57     61.62 o
  22   6   4     4882.63     4684.78    118.46 o
  24   6   4     1063.33     1190.53    102.50 o
  26   6   4      968.82     1015.59     79.89 o
  28   6   4        0.02       48.21     82.09 o
  30   6   4      119.11      214.34     68.37 o
  32   6   4       73.57      125.59     84.54 o
  34   6   4      424.38      304.56     86.23 o
  36   6   4       10.98      150.64     93.07 o
 -37   7   4      490.62      804.86    152.13 o
 -35   7   4      381.42      393.33     83.67 o
 -33   7   4      510.42      606.80     78.68 o
 -31   7   4      560.81      543.82     79.86 o
 -29   7   4       64.96      179.24     76.54 o
 -27   7   4     2641.19     2630.76    138.83 o
 -25   7   4     2994.45     3072.60    106.30 o
 -23   7   4     4136.75     3932.95    109.65 o
 -21   7   4     8481.78     7944.49    198.82 o
 -19   7   4     3000.29     2860.84     90.60 o
 -17   7   4     2646.68     2229.72     77.89 o
 -15   7   4      488.73      664.44     54.38 o
 -13   7   4      432.73      335.16     45.04 o
 -11   7   4     4750.69     4419.62     86.58 o
  -9   7   4      222.53      300.60     88.74 o
  -7   7   4      516.33      563.82     41.95 o
  -5   7   4       16.77       79.71     39.89 o
  -3   7   4      135.90      125.09     70.50 o
  -1   7   4     2224.43     2096.95    101.11 o
   1   7   4     3958.78     3739.20    353.42 o
   3   7   4     2011.85     1678.30     56.67 o
   5   7   4     1656.06     1499.92     54.42 o
   7   7   4     2113.79     1873.63     97.56 o
   9   7   4     5169.38     4835.77    370.28 o
  11   7   4       15.34       29.15     47.39 o
  13   7   4     2582.20     2557.39    121.52 o
  15   7   4     1322.12     1409.55    172.38 o
  17   7   4      253.40      256.32     57.98 o
  19   7   4      223.81      109.13     53.43 o
  21   7   4      985.41     1063.40     68.63 o
  23   7   4     2060.88     2001.54     92.38 o
  25   7   4     3797.49     3587.14    149.35 o
  27   7   4     2907.84     2784.72    115.03 o
  29   7   4     1520.67     1687.06    177.02 o
  31   7   4      337.77      256.79    109.77 o
  33   7   4       16.52      -50.30    101.20 o
  35   7   4      644.29      692.86    149.04 o
 -36   8   4       69.68      113.50    190.01 o
 -34   8   4      239.07      239.22    142.39 o
 -32   8   4      131.91      145.42     72.40 o
 -30   8   4      331.69      325.95     85.34 o
 -28   8   4      298.55      268.79     72.90 o
 -26   8   4      211.13        9.46    100.24 o
 -24   8   4      796.70      784.04     72.05 o
 -22   8   4     3012.35     3001.27    154.91 o
 -20   8   4     1435.58     1286.06     72.54 o
 -18   8   4      949.47      879.53     64.24 o
 -16   8   4      889.72      960.75     63.65 o
 -14   8   4     5678.35     5638.17    211.81 o
 -12   8   4      602.40      740.23     54.76 o
 -10   8   4     1834.97     1675.22    170.68 o
  -8   8   4      596.47      560.66     60.76 o
  -6   8   4     7394.56     7002.05    143.01 o
  -4   8   4     4089.39     3836.47     78.71 o
  -2   8   4    16822.03    17122.23    543.59 o
   0   8   4     3287.66     3627.15    245.51 o
   2   8   4      387.43      373.95     39.96 o
   4   8   4      645.58      567.95     48.76 o
   6   8   4      253.84      151.90     42.55 o
   8   8   4     8376.40     8459.98    387.75 o
  10   8   4        4.62      -59.66     62.77 o
  12   8   4     1873.40     1895.40     74.92 o
  14   8   4     3023.32     3082.61     92.02 o
  16   8   4     1659.22     1888.59     78.16 o
  18   8   4     1548.69     1367.41    140.53 o
  20   8   4       66.32        2.62     88.06 o
  22   8   4     1156.12      967.18     76.68 o
  24   8   4        6.67       45.02     87.98 o
  26   8   4     1043.52     1241.65     84.85 o
  28   8   4       50.63       96.83     75.66 o
  30   8   4     1077.21     1075.96     95.96 o
  32   8   4        1.41       92.28    105.91 o
  34   8   4      972.90     1393.36    169.29 o
 -35   9   4      458.23      480.11     97.41 o
 -33   9   4      285.17      393.92     81.50 o
 -31   9   4       37.60       69.93     83.41 o
 -29   9   4      296.93      375.83    154.14 o
 -27   9   4     1344.75     1251.31    126.78 o
 -25   9   4       41.93     -117.80    121.83 o
 -23   9   4       60.10      -59.83     92.45 o
 -21   9   4        0.06      -21.65     78.09 o
 -19   9   4      438.64      524.59     69.42 o
 -17   9   4      485.94      517.93     58.13 o
 -15   9   4       41.40       66.02     73.00 o
 -13   9   4       54.88      -18.61    142.24 o
 -11   9   4       24.20        0.32     54.73 o
  -9   9   4     1113.04     1164.27     70.19 o
  -7   9   4       36.56       99.30     70.65 o
  -5   9   4      277.47      406.39     48.97 o
  -3   9   4     5632.57     5557.06    136.98 o
  -1   9   4     7599.67     7908.76    473.40 o
   1   9   4    18427.88    18154.59   1183.96 o
   3   9   4    17454.42    17274.81    530.91 o
   5   9   4    13005.36    12444.57    667.89 o
   7   9   4     9974.00     8897.51    414.49 o
   9   9   4     5101.23     4723.46    278.13 o
  11   9   4       98.74        6.80     75.94 o
  13   9   4        8.56      -73.57     73.57 o
  15   9   4     2186.69     1893.33     85.90 o
  17   9   4     2735.85     2429.07    150.12 o
  19   9   4      818.99      716.69    134.66 o
  21   9   4     2016.94     1887.88     91.41 o
  23   9   4     3847.94     3887.05    154.29 o
  25   9   4     1385.02     1116.35     93.82 o
  27   9   4      112.71      167.91     76.90 o
  29   9   4       18.03       -6.64     99.78 o
  31   9   4       53.46       90.86    112.69 o
  33   9   4      398.01      348.21     92.68 o
 -34  10   4        8.69        6.20    110.49 o
 -32  10   4        0.99      107.31     90.59 o
 -30  10   4       66.90      115.76     92.74 o
 -28  10   4      203.46      167.05     85.03 o
 -26  10   4      896.33      941.83     85.71 o
 -24  10   4       31.72       -4.83     91.06 o
 -22  10   4       77.05      136.08     59.41 o
 -20  10   4     1577.19     1423.58     82.15 o
 -18  10   4     1257.56     1056.00     75.43 o
 -16  10   4     4257.90     3840.33    106.48 o
 -14  10   4    12527.65    11891.31    200.68 o
 -12  10   4     2278.00     1876.55     79.33 o
 -10  10   4     2698.55     2365.86     81.12 o
  -8  10   4     1394.20     1085.42    110.54 o
  -6  10   4     3727.23     3455.87     89.53 o
  -4  10   4        0.33        7.95     57.10 o
  -2  10   4       26.31      -51.41     65.63 o
   0  10   4        4.11       -4.19     58.55 o
   2  10   4      322.92      282.66     56.28 o
   4  10   4       19.32      -15.50    157.39 o
   6  10   4     3103.95     2930.72    172.23 o
   8  10   4       17.35       -5.28     58.74 o
  10  10   4      688.42      529.11     68.19 o
  12  10   4     1800.62     1514.30    138.22 o
  14  10   4       14.86       76.68    124.30 o
  16  10   4        1.33       -5.27    131.10 o
  18  10   4      315.45      231.00    110.39 o
  20  10   4     1057.03     1380.22     86.77 o
  22  10   4      737.93      823.48     78.69 o
  24  10   4      382.95      366.16     77.13 o
  26  10   4      653.57      769.56    191.09 o
  28  10   4      358.24      152.14     99.50 o
  30  10   4      284.95      256.30    145.33 o
  32  10   4       60.13       40.98    129.09 o
 -33  11   4       32.36       79.15     96.78 o
 -31  11   4      279.95      198.57    104.39 o
 -29  11   4       83.30      -21.65    107.30 o
 -27  11   4        9.69      -16.94    100.90 o
 -25  11   4      215.05      347.66     74.29 o
 -23  11   4      114.95      139.84     74.47 o
 -21  11   4      448.23      485.91     82.09 o
 -19  11   4      478.52      397.78    123.53 o
 -17  11   4     2399.32     2058.89     95.07 o
 -15  11   4     2599.22     2575.33     97.59 o
 -13  11   4     1264.04     1027.60     74.81 o
 -11  11   4      258.23      252.69     61.98 o
  -9  11   4      349.82      400.16     59.14 o
  -7  11   4        0.70       37.96     63.08 o
  -5  11   4      852.50      862.75     66.24 o
  -3  11   4    13101.25    13181.03    219.85 o
  -1  11   4     5566.69     5276.98    116.08 o
   1  11   4     1273.59     1414.35     73.35 o
   3  11   4     3700.64     3808.74    261.44 o
   5  11   4    11538.33    10640.74    693.71 o
   7  11   4     2068.58     1983.65     86.03 o
   9  11   4     4316.41     3842.67    286.64 o
  11  11   4     4742.77     4725.32    207.17 o
  13  11   4      563.33      640.15     68.76 o
  15  11   4       29.80       40.45     79.71 o
  17  11   4     1459.43     1501.12     87.80 o
  19  11   4      649.34      723.84     80.72 o
  21  11   4      374.67      494.08     69.79 o
  23  11   4        0.29       79.90     89.05 o
  25  11   4       21.73      -43.82    102.58 o
  27  11   4      173.12      189.70     97.25 o
  29  11   4        1.42     -132.36    179.49 o
 -30  12   4      156.83      193.02     78.70 o
 -28  12   4        0.08       40.59    111.98 o
 -26  12   4      191.26       99.26    113.14 o
 -24  12   4        6.29     -104.82    121.83 o
 -22  12   4       15.18      115.49     92.37 o
 -20  12   4       46.83      117.75     82.09 o
 -18  12   4      473.25      457.04     75.27 o
 -16  12   4      189.27      135.42    101.11 o
 -14  12   4      527.44      415.93     67.99 o
 -12  12   4     2552.84     2241.10     93.56 o
 -10  12   4     2886.47     2530.46    187.07 o
  -8  12   4       67.74      154.19     69.88 o
  -6  12   4      990.07      797.93     72.51 o
  -4  12   4     2573.81     2358.44     88.65 o
  -2  12   4      771.23      659.71     79.62 o
   0  12   4     4902.75     4417.23    258.81 o
   2  12   4     2964.84     2903.37    191.40 o
   4  12   4        3.18      -79.61     79.61 o
   6  12   4      977.66      802.68     71.04 o
   8  12   4     2500.01     2179.55    152.75 o
  10  12   4      904.22      801.64     74.42 o
  12  12   4       98.82      101.29     93.23 o
  14  12   4       46.55      -66.85    171.30 o
  16  12   4     1307.91     1224.47     95.08 o
  18  12   4     1587.74     1417.58    205.31 o
  20  12   4        4.50      -45.27     96.81 o
  22  12   4      247.46      222.68    121.36 o
  24  12   4        5.47      -24.79    197.74 o
  26  12   4      106.51      143.10    265.45 o
  28  12   4      102.42       83.25    180.73 o
 -29  13   4       57.90       74.18    111.53 o
 -27  13   4     1608.37     1871.18    113.90 o
 -25  13   4     1197.19     1268.40    125.85 o
 -23  13   4     2446.10     2434.29    123.53 o
 -21  13   4     4943.05     4962.88    262.21 o
 -19  13   4     3695.77     3680.76    130.85 o
 -17  13   4     2894.53     2856.88    137.60 o
 -15  13   4      831.23      870.77    184.75 o
 -13  13   4      270.94      350.65     81.01 o
 -11  13   4      302.19      292.44     64.90 o
  -9  13   4       89.46       -7.49     83.44 o
  -7  13   4       33.04       19.27     67.38 o
  -5  13   4      164.56       74.58     76.06 o
  -3  13   4      245.90      317.94     69.42 o
  -1  13   4     2731.70     2869.36    194.80 o
   1  13   4      518.62      514.57     81.94 o
   3  13   4      910.42     1075.96     87.81 o
   5  13   4     1389.50     1412.43     81.72 o
   7  13   4      401.87      452.73     68.44 o
   9  13   4      475.90      446.22    224.64 o
  11  13   4      395.34      430.44     68.94 o
  13  13   4       34.36       63.14     94.20 o
  15  13   4     1400.69     1490.15    253.09 o
  17  13   4      296.64      426.46     72.67 o
  19  13   4      173.58      155.48     72.81 o
  21  13   4      521.65      687.51    215.36 o
  23  13   4      997.19      973.66    101.10 o
  25  13   4     2140.15     2340.06    265.45 o
  27  13   4     1485.00     1439.00    123.72 o
 -26  14   4      748.83      695.70    101.34 o
 -24  14   4      337.19      363.85     87.89 o
 -22  14   4      420.13      470.26    248.76 o
 -20  14   4      499.01      486.23     85.76 o
 -18  14   4      359.66      253.05     80.79 o
 -16  14   4      524.12      563.88     78.48 o
 -14  14   4      447.04      674.03    171.92 o
 -12  14   4     1883.65     2056.51     98.11 o
 -10  14   4      538.44      640.35     76.20 o
  -8  14   4      373.88      419.43     71.59 o
  -6  14   4     1532.00     1475.47     88.21 o
  -4  14   4      609.15      622.64    180.58 o
  -2  14   4     1786.25     1787.78     95.56 o
   0  14   4     2121.02     2113.19     96.08 o
   2  14   4      185.86      282.72     83.49 o
   4  14   4        1.96      -47.55     89.19 o
   6  14   4       24.85       18.54    116.42 o
   8  14   4      183.85       79.36     82.10 o
  10  14   4       82.81      131.86    117.34 o
  12  14   4       10.07      -82.76     82.76 o
  14  14   4      274.03      301.09     76.73 o
  16  14   4      155.56      126.32     73.63 o
  18  14   4       24.64       76.03    101.56 o
  20  14   4        0.02     -121.21    121.21 o
  22  14   4       40.54      108.34    127.39 o
  24  14   4       31.01       70.89     99.03 o
 -23  15   4       14.94      -45.37    118.58 o
 -21  15   4        6.38      -90.27    126.16 o
 -19  15   4        2.41      -52.95     85.17 o
 -17  15   4        4.78      211.26    255.87 o
 -15  15   4       31.07       76.11     82.71 o
 -13  15   4       75.89       55.50    106.70 o
 -11  15   4      226.52      108.86    243.96 o
  -9  15   4       11.89      -49.13    107.31 o
  -7  15   4       76.21        9.82     99.98 o
  -5  15   4      193.87      276.76     69.92 o
  -3  15   4     1635.18     1638.58     95.98 o
  -1  15   4     1484.80     1311.19     95.70 o
   1  15   4     1398.05     1481.46     90.62 o
   3  15   4     1288.93     1240.63    110.23 o
   5  15   4     1919.44     2082.44    105.03 o
   7  15   4     1339.42     1335.14    145.79 o
   9  15   4      163.97      -16.42    141.62 o
  11  15   4       47.07      -54.28    207.32 o
  13  15   4     1232.34     1363.50    286.79 o
  15  15   4      279.96      259.80     82.86 o
  17  15   4       82.31      -54.26    110.20 o
  19  15   4       25.77     -140.07    140.07 o
  21  15   4        2.38      -18.65    190.16 o
 -20  16   4       27.60     -128.64    128.64 o
 -18  16   4       16.52      101.25     91.06 o
 -16  16   4      127.02      212.08     94.95 o
 -14  16   4       45.29     -110.04    110.04 o
 -12  16   4       86.75       11.58    105.05 o
 -10  16   4      117.01      123.96     79.72 o
  -8  16   4       96.96       69.62    104.03 o
  -6  16   4      228.18       24.88    128.32 o
  -4  16   4      341.26      382.68    226.03 o
  -2  16   4        4.12       58.25    102.79 o
   0  16   4       29.15       -6.85    102.31 o
   2  16   4       17.02     -102.29    102.29 o
   4  16   4        2.28      161.14     96.32 o
   6  16   4       17.94      -21.35    108.87 o
   8  16   4      409.32      415.16     98.17 o
  10  16   4      313.29      410.44    207.48 o
  12  16   4       12.42     -102.64    102.64 o
  14  16   4       42.58      -91.96    151.82 o
  16  16   4       20.82      110.57    103.04 o
  18  16   4        0.26       74.46    111.57 o
 -15  17   4      164.03      196.85     99.07 o
 -13  17   4       25.43       19.92    115.02 o
 -11  17   4      500.02      588.27    105.59 o
  -9  17   4      216.82       -7.48    167.44 o
  -7  17   4       20.87     -114.55    114.55 o
  -5  17   4       40.47       91.43    112.26 o
  -3  17   4        4.64      315.36    198.36 o
  -1  17   4      819.46      977.04     92.48 o
   1  17   4     2056.84     2399.48    156.77 o
   3  17   4     1175.73     1044.44    104.17 o
   5  17   4      870.06      982.57     99.29 o
   7  17   4      795.55      858.16     98.94 o
   9  17   4       54.19        6.73    110.95 o
  11  17   4        4.84      -74.25    130.49 o
  13  17   4        1.10      182.53     84.69 o
  -8  18   4      218.04      -61.19    131.89 o
  -6  18   4      180.34      133.28    165.89 o
  -4  18   4      281.38      360.93    175.32 o
  -2  18   4     1368.92     1592.97    178.26 o
   0  18   4       41.02       76.24    165.89 o
   2  18   4       18.87       58.16    215.98 o
   4  18   4        5.86      112.63     96.36 o
   6  18   4        0.01      -58.37    221.24 o
 -41   1   5       17.18      216.39     90.27 o
 -39   1   5        1.86      -37.31    109.16 o
 -37   1   5       48.17      -50.95     94.59 o
 -35   1   5      358.48      224.18     89.90 o
 -33   1   5       22.55       -4.42    102.50 o
 -31   1   5     1549.04     1376.66     87.00 o
 -29   1   5      113.25       82.52     89.51 o
 -27   1   5       10.50       97.88     56.18 o
 -25   1   5    10415.40    10266.98    216.14 o
 -23   1   5     7294.60     7024.34    181.35 o
 -21   1   5     7084.13     6097.96    259.27 o
 -19   1   5     6949.38     6717.44    103.74 o
 -17   1   5     7791.03     7931.39    106.68 o
 -15   1   5      485.32      436.20     51.48 o
 -13   1   5     2359.73     2611.67     59.58 o
 -11   1   5      490.81      430.88     67.25 o
  -9   1   5      386.36      432.22     51.95 o
  -7   1   5     2900.72     2996.57     53.96 o
  -5   1   5    17495.13    20139.10    145.14 o
  -3   1   5      432.40      668.58     48.70 o
  -1   1   5      765.64      826.18     33.97 o
   1   1   5     4683.42     5136.87     65.09 o
   3   1   5    12208.12    12780.08    513.44 o
   5   1   5     4863.80     5398.15    108.84 o
   7   1   5    21055.88    20115.05    793.74 o
   9   1   5      858.43      753.70     39.21 o
  11   1   5    17860.72    17219.44    251.23 o
  13   1   5    20336.38    22531.21    651.96 o
  15   1   5     4556.80     3662.04     77.72 o
  17   1   5      681.02      614.22     58.29 o
  19   1   5     6924.59     6344.40    252.31 o
  21   1   5      419.68      366.28     57.17 o
  23   1   5      925.98      976.07     66.34 o
  25   1   5     1079.89     1056.30     74.76 o
  27   1   5       11.35      112.42     61.12 o
  29   1   5       40.49       34.96     61.76 o
  31   1   5       15.30      -74.12    108.69 o
  33   1   5       34.15      -67.96    105.06 o
  35   1   5      378.03      441.37     85.52 o
  37   1   5       22.77       94.95    120.13 o
 -40   2   5       41.63      -70.47    114.36 o
 -38   2   5       31.72      154.31     84.58 o
 -36   2   5      156.11       99.58    104.83 o
 -34   2   5      383.88      397.92     74.22 o
 -32   2   5      715.23      771.06     76.26 o
 -30   2   5     1344.42     1283.54     86.63 o
 -28   2   5     8237.55     8196.83    344.30 o
 -26   2   5      518.27      460.65     64.87 o
 -24   2   5     6382.74     6137.62    130.64 o
 -22   2   5      374.11      235.01     49.08 o
 -20   2   5      337.70      496.57     47.47 o
 -18   2   5     1827.20     1676.15     61.13 o
 -16   2   5     3855.58     3448.23     72.47 o
 -14   2   5     1270.47      950.74     72.05 o
 -12   2   5    19927.71    18314.07    592.60 o
 -10   2   5     9838.97    10447.85    380.94 o
  -8   2   5    12657.33    14776.18    669.90 o
  -6   2   5      942.72     1169.72     59.83 o
  -4   2   5    60340.55    64646.13    300.04 o
  -2   2   5    73527.86    79831.34   1354.33 o
   0   2   5      447.25      503.28     31.48 o
   2   2   5    10566.54    12038.61    555.03 o
   4   2   5     1273.77     1127.85     71.89 o
   6   2   5    15868.14    14299.08    799.92 o
   8   2   5    10907.50    11101.99    719.22 o
  10   2   5    33342.29    35369.59   1315.52 o
  12   2   5     2928.13     2897.75     66.47 o
  14   2   5    23085.37    22071.31   1298.52 o
  16   2   5    17280.77    17502.24    539.72 o
  18   2   5    21217.43    20423.17    766.99 o
  20   2   5     1792.33     1820.45     74.86 o
  22   2   5     7369.73     6805.05    128.10 o
  24   2   5     3247.55     3033.98     97.22 o
  26   2   5      505.00      438.59     66.13 o
  28   2   5      186.75      230.22     99.87 o
  30   2   5      237.28      396.78     75.91 o
  32   2   5      855.78      921.32     87.73 o
  34   2   5      742.43      573.86     86.38 o
  36   2   5     3284.56     3358.43    244.58 o
 -39   3   5       19.68       31.04    106.91 o
 -37   3   5     1619.31     1976.59    252.16 o
 -35   3   5     1123.71     1174.82     93.43 o
 -33   3   5     1043.79      975.82     88.98 o
 -31   3   5      836.58      654.60     79.62 o
 -29   3   5      838.33      931.35     83.18 o
 -27   3   5      674.29      737.79     93.69 o
 -25   3   5     7296.23     6819.94    130.63 o
 -23   3   5      243.23      283.13     84.57 o
 -21   3   5        9.88       83.46     66.02 o
 -19   3   5     1678.83     1752.97     65.67 o
 -17   3   5     3417.20     3613.81     79.09 o
 -15   3   5      268.58      235.25     69.42 o
 -13   3   5        2.09      -28.43     49.62 o
 -11   3   5    15170.05    15000.59    320.34 o
  -9   3   5        2.59       74.94     33.78 o
  -7   3   5     1983.14     2224.30     93.07 o
  -5   3   5    35854.98    38590.60    247.89 o
  -3   3   5     1362.78     1364.66     42.42 o
  -1   3   5     4842.25     4369.68    219.69 o
   1   3   5     6412.83     4680.63    295.45 o
   3   3   5    53354.82    51121.08   3488.17 o
   5   3   5     6341.04     5932.50    461.65 o
   7   3   5    23460.69    22279.64   1482.50 o
   9   3   5      661.37      507.36     40.97 o
  11   3   5        3.37      140.49     54.11 o
  13   3   5      792.42      993.26     49.84 o
  15   3   5     4503.71     4565.43    155.07 o
  17   3   5     1589.82     1482.85    183.98 o
  19   3   5    12136.60    11981.73    401.97 o
  21   3   5        2.19      -78.60     78.60 o
  23   3   5      767.66      684.88     73.76 o
  25   3   5     4576.30     4496.33    202.84 o
  27   3   5      630.59      676.30     70.50 o
  29   3   5       88.40      -10.98     91.90 o
  31   3   5      121.58       56.62     98.40 o
  33   3   5       26.92       48.28    214.74 o
  35   3   5      539.83      476.73    117.04 o
  37   3   5        0.20       50.80    117.08 o
 -40   4   5        0.20       55.90    111.47 o
 -38   4   5      133.93      191.03     76.14 o
 -36   4   5       32.46      -61.13    103.86 o
 -34   4   5     1298.42     1292.00     88.33 o
 -32   4   5       24.73       71.24     91.23 o
 -30   4   5      554.44      632.97     71.85 o
 -28   4   5      169.84       49.53     89.91 o
 -26   4   5      344.49      280.15     65.24 o
 -24   4   5      342.85      535.55     61.73 o
 -22   4   5     4998.33     5404.81    199.44 o
 -20   4   5      347.27      310.91     49.92 o
 -18   4   5     7689.18     7635.70    273.34 o
 -16   4   5        5.28      -14.87     62.31 o
 -14   4   5        3.05      -74.06     74.06 o
 -12   4   5     1775.01     1721.84     92.14 o
 -10   4   5    36024.06    36418.66   1123.20 o
  -8   4   5    27415.88    27597.56   1809.95 o
  -6   4   5     6086.91     7164.29     84.94 o
  -4   4   5        4.05       35.39     72.66 o
  -2   4   5      381.58      487.14     46.54 o
   0   4   5     7782.13     7592.13    496.12 o
   2   4   5      381.27      409.62     70.04 o
   4   4   5     8703.95     9875.17    394.08 o
   6   4   5    13977.34    14616.16    978.33 o
   8   4   5      246.68      316.27     34.43 o
  10   4   5     7479.25     7860.92    330.70 o
  12   4   5    10605.06     9699.97    272.88 o
  14   4   5      299.48      334.67     49.47 o
  16   4   5     2254.68     1976.16    126.00 o
  18   4   5     3186.93     3271.44     86.90 o
  20   4   5     1863.18     1478.71    155.22 o
  22   4   5        2.41      -19.95     78.29 o
  24   4   5     1560.84     1317.44     81.01 o
  26   4   5       26.75       91.86     75.42 o
  28   4   5       41.51      -13.71     87.12 o
  30   4   5       10.65       61.78     91.15 o
  32   4   5       95.46       92.51    112.40 o
  34   4   5       60.51      103.92     79.50 o
  36   4   5       46.28       85.18     93.93 o
 -39   5   5       98.17      162.93     91.66 o
 -37   5   5        0.83       70.96     89.74 o
 -35   5   5      125.46      111.66     77.74 o
 -33   5   5       19.01       -5.91     96.32 o
 -31   5   5      175.70      229.23    109.00 o
 -29   5   5     1583.82     1550.67     90.85 o
 -27   5   5      314.11      200.66     78.57 o
 -25   5   5     4261.97     3874.63    109.97 o
 -23   5   5     5132.68     5315.77    114.79 o
 -21   5   5     2447.96     2529.83     85.02 o
 -19   5   5     1636.35     1635.11    102.81 o
 -17   5   5     3239.96     3268.01    112.09 o
 -15   5   5     1548.13     1498.20     59.35 o
 -13   5   5      248.04      395.89     40.78 o
 -11   5   5       77.14       68.68     69.42 o
  -9   5   5     1363.28     1195.20     49.54 o
  -7   5   5     2970.73     2471.78     59.90 o
  -5   5   5    13627.42    14060.86    636.50 o
  -3   5   5     4476.49     4598.81    180.73 o
  -1   5   5      250.98      216.18     56.74 o
   1   5   5    19574.75    20438.12    628.62 o
   3   5   5     5146.04     5911.60    314.62 o
   5   5   5       25.71       -0.24     44.90 o
   7   5   5       79.91      125.98     53.34 o
   9   5   5      354.63      283.56     38.73 o
  11   5   5      409.65      379.63     42.69 o
  13   5   5      615.65      644.60     47.29 o
  15   5   5     1198.82     1287.99     91.06 o
  17   5   5     2641.96     2612.97    120.59 o
  19   5   5      182.84      258.29     91.83 o
  21   5   5    10575.52     9981.16    508.34 o
  23   5   5      101.20       29.32    129.25 o
  25   5   5      235.30      151.66     71.04 o
  27   5   5       89.70       95.81     70.51 o
  29   5   5      501.80      588.05     77.19 o
  31   5   5     1071.38      958.21     86.95 o
  33   5   5      599.29      498.44    115.33 o
  35   5   5      301.73      323.44     87.44 o
 -38   6   5      690.78      734.06     98.37 o
 -36   6   5      878.74     1015.36    277.05 o
 -34   6   5        0.79     -107.34    107.34 o
 -32   6   5      483.47      377.52     84.10 o
 -30   6   5      300.68      146.80     97.25 o
 -28   6   5        2.04      -91.48     91.48 o
 -26   6   5      181.07      218.12     82.40 o
 -24   6   5     3091.39     3105.81    100.35 o
 -22   6   5        1.43       15.44     80.78 o
 -20   6   5       37.07      -78.87     86.73 o
 -18   6   5      726.10      792.03     67.41 o
 -16   6   5     2878.82     3017.23     80.45 o
 -14   6   5     1409.86     1655.01     62.31 o
 -12   6   5      923.90     1028.70     52.98 o
 -10   6   5      309.80      496.87     52.87 o
  -8   6   5      776.22      576.18     43.89 o
  -6   6   5       79.93      132.51     69.26 o
  -4   6   5       96.64       38.04     51.68 o
  -2   6   5     1284.41     1498.50    121.21 o
   0   6   5       73.74      160.68     35.71 o
   2   6   5     5009.21     5194.39    427.63 o
   4   6   5      908.06      873.31    114.87 o
   6   6   5     2753.60     2764.15     75.14 o
   8   6   5     1423.51     1460.89     63.08 o
  10   6   5     3862.16     3690.72    288.18 o
  12   6   5      827.23      759.24     56.58 o
  14   6   5       97.83      160.78     74.21 o
  16   6   5       22.23        8.33     51.77 o
  18   6   5     1609.83     1439.26     69.07 o
  20   6   5     1265.72      939.32     72.09 o
  22   6   5     6336.80     6007.39    174.55 o
  24   6   5     3259.92     3050.90    274.27 o
  26   6   5     2223.57     2157.92     99.40 o
  28   6   5     2259.44     2227.43    253.40 o
  30   6   5       29.63       29.97    182.12 o
  32   6   5      243.50      363.76    147.49 o
  34   6   5       63.74      106.89     99.72 o
 -37   7   5      511.00      513.45     93.21 o
 -35   7   5        0.83      137.68    197.27 o
 -33   7   5       14.50      -15.94     94.93 o
 -31   7   5       13.49       33.42     97.20 o
 -29   7   5      644.06      646.60     94.15 o
 -27   7   5     1574.63     1694.63    170.22 o
 -25   7   5      347.27      364.30     65.36 o
 -23   7   5     5369.58     5278.20    121.88 o
 -21   7   5     1235.02     1172.14     74.75 o
 -19   7   5      698.26      835.57     61.98 o
 -17   7   5       72.11       73.22     68.43 o
 -15   7   5      575.82      577.71     53.35 o
 -13   7   5     5734.23     5362.67     99.03 o
 -11   7   5     2647.26     2466.77     69.75 o
  -9   7   5       44.51      -19.02     54.68 o
  -7   7   5      176.01      225.02     36.08 o
  -5   7   5     1455.12     1464.63     85.81 o
  -3   7   5     2024.92     2717.09    140.53 o
  -1   7   5     4048.11     3565.35    315.70 o
   1   7   5     3490.14     3600.58     99.87 o
   3   7   5     7115.74     8239.84    380.79 o
   5   7   5     2471.30     2983.04    178.41 o
   7   7   5       74.52      -15.35     55.41 o
   9   7   5    10718.14     9964.43    607.44 o
  11   7   5     1934.40     1917.71     80.70 o
  13   7   5     8675.82     8318.92    136.36 o
  15   7   5     4775.94     4265.59    349.56 o
  17   7   5      512.03      522.97     58.81 o
  19   7   5     4448.69     4280.25    109.42 o
  21   7   5       24.77        0.38     78.49 o
  23   7   5      188.47       69.95     86.18 o
  25   7   5       31.47      111.11     68.98 o
  27   7   5      264.02      342.47     71.46 o
  29   7   5       10.03       -3.33    122.14 o
  31   7   5        0.03      -49.20    102.40 o
  33   7   5       18.34       49.98    108.22 o
  35   7   5      171.83      475.93    170.99 o
 -36   8   5      722.19      760.81    124.77 o
 -34   8   5      416.17      353.81    201.76 o
 -32   8   5      631.25      636.15     82.53 o
 -30   8   5      262.01      206.14     88.22 o
 -28   8   5     1250.05     1331.21     86.47 o
 -26   8   5      966.72     1016.63    164.96 o
 -24   8   5     1063.50     1062.72     78.60 o
 -22   8   5     1412.78     1312.73    118.27 o
 -20   8   5      351.65      335.60     57.54 o
 -18   8   5       49.12       -3.76     76.85 o
 -16   8   5       38.41       25.38     72.30 o
 -14   8   5        3.72       53.41     70.62 o
 -12   8   5       74.46       -1.69     65.22 o
 -10   8   5      393.09      359.81     50.54 o
  -8   8   5        0.57       29.20     51.84 o
  -6   8   5      184.49      248.51     86.42 o
  -4   8   5       67.58      -20.30     78.69 o
  -2   8   5     7056.67     7735.98    513.28 o
   0   8   5     2653.13     3044.45     81.79 o
   2   8   5     2854.72     3063.45     77.34 o
   4   8   5       37.52       -0.71     70.50 o
   6   8   5     4078.32     4464.32    284.01 o
   8   8   5     2927.22     2886.07    110.54 o
  10   8   5     1871.78     1971.62     74.42 o
  12   8   5      781.23      798.57     64.17 o
  14   8   5     1533.68     1440.80     76.28 o
  16   8   5     1576.02     1354.52     76.58 o
  18   8   5       55.28       64.23     62.60 o
  20   8   5      302.33      273.94     62.00 o
  22   8   5      154.06      -38.50    179.49 o
  24   8   5       35.74       70.72     84.75 o
  26   8   5       16.38       54.43     76.23 o
  28   8   5      494.23      459.41     83.04 o
  30   8   5        0.69      -71.71    108.51 o
  32   8   5      142.82      336.81     80.57 o
  34   8   5      288.66       86.60    130.52 o
 -35   9   5      138.12      232.08    195.26 o
 -33   9   5      135.18      181.16     89.39 o
 -31   9   5      976.04      934.69     86.38 o
 -29   9   5       10.75     -132.65    132.65 o
 -27   9   5       39.20       31.31     95.21 o
 -25   9   5        0.25      -64.08    150.74 o
 -23   9   5     1734.40     1468.75     88.65 o
 -21   9   5     2512.75     2562.67     99.03 o
 -19   9   5     2232.54     1874.79    240.25 o
 -17   9   5       79.43      -11.48     81.83 o
 -15   9   5     3785.93     3615.12    113.02 o
 -13   9   5      997.17     1097.39     68.87 o
 -11   9   5      122.05       73.50     53.96 o
  -9   9   5      433.18      451.48     54.09 o
  -7   9   5      346.82      378.68     47.21 o
  -5   9   5       29.98      101.08     43.70 o
  -3   9   5      499.11      473.01     50.62 o
  -1   9   5     2166.75     1987.92     72.87 o
   1   9   5     3091.34     3239.70    300.86 o
   3   9   5      879.76      971.82    118.89 o
   5   9   5      973.95     1236.44    158.78 o
   7   9   5       55.39       83.48     55.08 o
   9   9   5     8063.12     7645.04    175.78 o
  11   9   5      419.79      429.85     59.86 o
  13   9   5     4164.77     4083.46    106.16 o
  15   9   5     2655.40     2287.33     87.87 o
  17   9   5       96.29       73.73    116.11 o
  19   9   5      158.99      -11.82     87.60 o
  21   9   5      727.12      618.63     72.68 o
  23   9   5        1.26       77.21     84.72 o
  25   9   5       89.16      139.60    124.30 o
  27   9   5       48.79       95.15     80.47 o
  29   9   5        0.04       51.90     81.40 o
  31   9   5       24.91       53.76    115.78 o
 -34  10   5        1.88      -50.43    121.03 o
 -32  10   5      185.05      325.00     79.60 o
 -30  10   5      333.89      281.28    179.65 o
 -28  10   5       99.63      139.60     79.56 o
 -26  10   5      525.02      506.49     87.04 o
 -24  10   5        0.37       95.17     84.10 o
 -22  10   5      107.67       85.39     60.96 o
 -20  10   5     1180.54      987.49     78.49 o
 -18  10   5     5751.17     5771.97    129.66 o
 -16  10   5    10057.85     9303.16    177.95 o
 -14  10   5     5104.42     4784.04    117.12 o
 -12  10   5     4042.52     3590.68    100.79 o
 -10  10   5     1057.59      985.12     63.17 o
  -8  10   5      233.02       99.44     55.57 o
  -6  10   5      744.27      682.92     83.33 o
  -4  10   5     9055.18     8626.42    595.38 o
  -2  10   5     4003.79     3956.40    220.77 o
   0  10   5     1406.38     1336.61     69.11 o
   2  10   5    20743.23    20809.60   1357.88 o
   4  10   5     5586.96     5546.17    289.11 o
   6  10   5     7410.33     7789.55    521.17 o
   8  10   5     9821.25     9695.84    676.39 o
  10  10   5    14363.62    13418.02    777.66 o
  12  10   5     3798.41     3931.23    201.91 o
  14  10   5        6.31       23.74     77.98 o
  16  10   5      357.90      231.76     63.94 o
  18  10   5      156.72      176.61     70.99 o
  20  10   5      415.18      345.02     69.63 o
  22  10   5       48.70        7.08     96.19 o
  24  10   5       90.98       48.08     95.61 o
  26  10   5      380.89      459.79     85.12 o
  28  10   5       66.12       91.78    108.77 o
  30  10   5      467.69      553.24     88.73 o
 -33  11   5      478.45      498.44    125.07 o
 -31  11   5      185.02       82.31    100.13 o
 -29  11   5      104.41       17.60    102.90 o
 -27  11   5        0.47     -101.67    101.67 o
 -25  11   5      157.26      174.45     78.00 o
 -23  11   5      104.45       71.28     98.09 o
 -21  11   5      117.18      193.89     65.37 o
 -19  11   5      623.53      499.06     74.00 o
 -17  11   5        1.02       -4.62     90.71 o
 -15  11   5        7.40      114.16     68.87 o
 -13  11   5     4523.33     4153.27    111.56 o
 -11  11   5     5117.24     4688.89    116.32 o
  -9  11   5      459.79      447.01     62.48 o
  -7  11   5       64.53       22.36     71.11 o
  -5  11   5        0.23       69.22     75.88 o
  -3  11   5     1675.54     1958.06    204.85 o
  -1  11   5      324.25      555.42    126.62 o
   1  11   5     3230.62     3363.46    251.69 o
   3  11   5      541.46      572.52     64.50 o
   5  11   5       55.73      134.64    156.92 o
   7  11   5     1209.13     1355.55     77.24 o
   9  11   5       35.32       23.17     77.61 o
  11  11   5      291.57      313.22     61.72 o
  13  11   5     1498.07     1348.15     91.68 o
  15  11   5       21.35       11.80     86.36 o
  17  11   5      541.49      541.85     80.70 o
  19  11   5        3.46       91.60     76.85 o
  21  11   5      510.06      553.00     77.18 o
  23  11   5       96.67      133.20    170.53 o
  25  11   5       18.92       35.46    178.57 o
  27  11   5       50.00       32.51     89.64 o
  29  11   5      586.36      684.10     98.91 o
 -30  12   5      108.11     -103.45    128.20 o
 -28  12   5      262.60      320.75    226.19 o
 -26  12   5       82.53       -1.48    116.57 o
 -24  12   5        0.28      -85.57    105.15 o
 -22  12   5     1387.62     1693.11    102.40 o
 -20  12   5     1402.69     1252.68    314.00 o
 -18  12   5      941.23      837.14     99.41 o
 -16  12   5      236.63      245.08     66.89 o
 -14  12   5      408.98      346.34     65.76 o
 -12  12   5      655.34      624.62     72.71 o
 -10  12   5       35.79       83.82    122.45 o
  -8  12   5      323.51      388.62     68.80 o
  -6  12   5     2039.03     2163.93    126.16 o
  -4  12   5     2316.90     2135.96    166.20 o
  -2  12   5     1139.91     1160.10     80.70 o
   0  12   5       85.24       -6.25     84.75 o
   2  12   5        4.42      -88.57    125.85 o
   4  12   5      978.13      901.50     71.33 o
   6  12   5      619.96      599.48    186.30 o
   8  12   5     3878.30     3872.54    180.42 o
  10  12   5     1684.47     1667.78    254.94 o
  12  12   5     1323.44     1086.36    215.67 o
  14  12   5       20.24      -90.59     90.59 o
  16  12   5       59.87       14.93     98.25 o
  18  12   5       91.56      224.29     61.10 o
  20  12   5      234.14      276.12     72.64 o
  22  12   5      403.24      426.93     93.69 o
  24  12   5      932.14      861.88     99.80 o
  26  12   5     1174.03     1019.29    158.62 o
  28  12   5      453.18      488.97     93.14 o
 -29  13   5        4.96       15.57    120.28 o
 -27  13   5      173.25      180.47    101.62 o
 -25  13   5      185.50       90.02     96.50 o
 -23  13   5       99.00       64.74    106.68 o
 -21  13   5       15.85        5.37    108.35 o
 -19  13   5       65.69       52.13     96.69 o
 -17  13   5      861.39      696.85     97.25 o
 -15  13   5      594.57      499.38     82.56 o
 -13  13   5       28.27       75.14     91.14 o
 -11  13   5      662.92      584.04    107.45 o
  -9  13   5       22.40       31.62     87.30 o
  -7  13   5       39.67       28.50     68.29 o
  -5  13   5      610.39      521.25     67.78 o
  -3  13   5       18.24       22.94     85.16 o
  -1  13   5      495.28      382.57     66.76 o
   1  13   5     1568.81     1346.63     81.58 o
   3  13   5       25.22      161.42     74.52 o
   5  13   5      161.79      232.55     61.61 o
   7  13   5      316.20      502.07    202.84 o
   9  13   5        0.19      -13.67     97.82 o
  11  13   5        0.36       25.29    164.96 o
  13  13   5      824.64      791.06     82.82 o
  15  13   5      465.12      677.50     76.87 o
  17  13   5      191.23      186.71     88.44 o
  19  13   5      137.28      220.96     67.77 o
  21  13   5       45.55      187.23    143.32 o
  23  13   5        2.85     -119.43    119.43 o
  25  13   5        6.91     -120.00    120.00 o
 -26  14   5      421.53      443.81     92.31 o
 -24  14   5       48.61       77.62    108.57 o
 -22  14   5      536.41      429.78     90.20 o
 -20  14   5      352.61      425.33     81.00 o
 -18  14   5      389.95      478.95     79.64 o
 -16  14   5      116.04      -54.09    104.46 o
 -14  14   5       83.86      138.20     77.89 o
 -12  14   5      184.05       35.95     99.18 o
 -10  14   5      206.86      161.42     80.08 o
  -8  14   5       32.98       68.59     92.71 o
  -6  14   5      491.50      442.62     73.78 o
  -4  14   5      354.70      479.20     71.82 o
  -2  14   5     1452.90     1404.40    104.36 o
   0  14   5       80.65      113.98     80.00 o
   2  14   5       36.92       -6.03     87.59 o
   4  14   5      384.45      462.67     70.78 o
   6  14   5      480.71      480.49     78.87 o
   8  14   5      446.99      491.18     79.58 o
  10  14   5        8.24       31.53     98.18 o
  12  14   5       55.51      104.60     80.06 o
  14  14   5       45.41      -22.32    101.20 o
  16  14   5       14.41       40.64     99.87 o
  18  14   5      107.31      135.96    160.01 o
  20  14   5     1176.06     1265.28    107.29 o
  22  14   5     1123.05     1196.36    187.53 o
 -23  15   5      245.40      345.11    141.15 o
 -21  15   5       97.08       31.62    121.21 o
 -19  15   5      149.85      204.09     81.39 o
 -17  15   5       77.99       44.75     86.42 o
 -15  15   5      163.48       51.04    116.41 o
 -13  15   5       36.14      154.75    148.88 o
 -11  15   5       99.71      -29.48     85.19 o
  -9  15   5       44.72       47.18     93.38 o
  -7  15   5       33.29      121.44    123.68 o
  -5  15   5       27.49      -39.81    104.30 o
  -3  15   5        0.07      -35.99     95.85 o
  -1  15   5        5.47      159.46     93.54 o
   1  15   5       84.03       48.59     79.49 o
   3  15   5        0.72     -101.72    101.72 o
   5  15   5      291.53      302.46    136.67 o
   7  15   5      925.56     1043.63    197.58 o
   9  15   5      225.40      238.13     75.66 o
  11  15   5      615.67      703.19     87.59 o
  13  15   5       52.24      -52.63    103.87 o
  15  15   5      103.33      420.40    202.99 o
  17  15   5      169.27      193.54    118.89 o
  19  15   5       20.62       -1.29    108.09 o
 -20  16   5     1501.81     1389.68    120.56 o
 -18  16   5     1006.12     1015.53    102.10 o
 -16  16   5     1803.74     1754.67    117.63 o
 -14  16   5     2190.47     2203.29    118.07 o
 -12  16   5      892.67      785.90    187.07 o
 -10  16   5      230.28      236.59     89.67 o
  -8  16   5      801.31      730.81    125.69 o
  -6  16   5      373.97      350.92    162.64 o
  -4  16   5      443.76      463.46     82.77 o
  -2  16   5     1293.35     1382.88     98.95 o
   0  16   5     1343.10     1492.31    100.89 o
   2  16   5     1921.78     2025.83    112.59 o
   4  16   5     1775.10     1877.48    141.00 o
   6  16   5     2633.19     2538.08    210.11 o
   8  16   5      288.07      240.53     84.26 o
  10  16   5      135.96       30.33    112.59 o
  12  16   5       14.26      -19.49    105.91 o
  14  16   5       56.05      124.99     88.37 o
  16  16   5       96.64      -98.97    106.55 o
 -15  17   5        9.96      -21.05    119.35 o
 -13  17   5        1.64      190.21    104.67 o
 -11  17   5       20.87       -6.63    113.00 o
  -9  17   5      226.13      106.85    127.99 o
  -7  17   5       45.95      151.54     77.22 o
  -5  17   5       73.71      205.80     90.96 o
  -3  17   5       28.05       32.43    117.34 o
  -1  17   5       13.19       23.01    112.08 o
   1  17   5      247.49      345.88     88.00 o
   3  17   5      133.22      249.49    138.52 o
   5  17   5      103.95      154.19     86.68 o
   7  17   5       21.77     -101.55    117.24 o
   9  17   5        0.04      -77.04    127.70 o
  11  17   5       14.60       77.06    103.58 o
  -6  18   5        2.23      113.21     95.73 o
  -4  18   5        5.65       34.07     94.65 o
  -2  18   5       57.68      -87.85    157.70 o
   0  18   5       74.29      109.62    114.56 o
   2  18   5       57.73      148.95    125.69 o
 -40   0   6     1444.90     1161.07    168.83 o
 -38   0   6      760.30     1061.82    125.23 o
 -36   0   6      101.23      112.55    101.73 o
 -34   0   6       13.57       83.49    131.10 o
 -32   0   6     3067.28     3148.66    160.17 o
 -30   0   6     2931.80     2424.19    141.31 o
 -28   0   6       90.48      266.23     87.51 o
 -26   0   6      178.24       90.29    118.12 o
 -24   0   6     9731.85    10418.44    213.97 o
 -22   0   6     2681.98     2871.30    116.88 o
 -20   0   6    12725.81    14031.22    217.99 o
 -18   0   6     7489.67     9057.00    170.99 o
 -16   0   6    12051.39    11370.80    178.10 o
 -14   0   6     4043.95     4810.34    114.72 o
 -12   0   6    51932.61    63068.13    516.99 o
 -10   0   6    10120.47    13465.99    164.19 o
  -8   0   6     3765.83     3168.45     83.49 o
  -6   0   6     9071.50    10101.50    132.34 o
  -4   0   6    25376.55    30820.26    270.56 o
  -2   0   6    11669.82    12459.52    140.38 o
   0   0   6       11.91      -57.20     57.20 o
   2   0   6    22052.61    21616.08    206.55 o
   4   0   6     9195.68     8505.99    126.16 o
   6   0   6     3498.18     4243.56     97.09 o
   8   0   6     2511.90     3718.22     96.16 o
  10   0   6     7710.37     8500.73    144.09 o
  12   0   6        4.70      -47.62     74.83 o
  14   0   6    10297.33    10402.05    177.79 o
  16   0   6     1341.63     1147.78     81.32 o
  18   0   6      447.98      566.16     80.39 o
  20   0   6      572.30      639.44     87.20 o
  22   0   6     7038.16     6684.45    180.89 o
  24   0   6     4056.01     4176.78    161.41 o
  26   0   6     9251.79     9095.96    237.78 o
  28   0   6      249.38      302.71     93.69 o
  30   0   6     1217.60     1086.86    121.52 o
  32   0   6       40.11      342.60     91.53 o
  34   0   6     1038.10     1361.13    145.64 o
  36   0   6      650.48      663.56    152.75 o
 -41   1   6       83.17      -13.61    184.29 o
 -39   1   6       89.00       50.40    113.79 o
 -37   1   6       80.31      -35.25    150.58 o
 -35   1   6      106.01      130.49    141.00 o
 -33   1   6      295.84      110.70    149.66 o
 -31   1   6      247.91      381.25    101.11 o
 -29   1   6     1254.66     1165.40    116.88 o
 -27   1   6    10322.82    10510.89    232.83 o
 -25   1   6     4654.93     4257.17    157.39 o
 -23   1   6     7409.67     7151.04    178.10 o
 -21   1   6      180.10      145.64     67.72 o
 -19   1   6      273.05      332.09     59.06 o
 -17   1   6     4192.85     4542.26    122.76 o
 -15   1   6      128.81      105.44     53.49 o
 -13   1   6      259.27      181.50     55.66 o
 -11   1   6     2472.18     2922.01     89.67 o
  -9   1   6     7905.55     7843.36    125.85 o
  -7   1   6     2333.75     1896.06     70.19 o
  -5   1   6    19651.04    19935.85    200.06 o
  -3   1   6    24530.88    24680.02    243.66 o
  -1   1   6     2051.21     1908.43     66.79 o
   1   1   6      833.00      686.44     49.16 o
   3   1   6     2453.10     3037.65     80.08 o
   5   1   6      138.32      115.03     42.05 o
   7   1   6     3397.36     3899.11     96.78 o
   9   1   6      523.88      503.08     54.11 o
  11   1   6     3260.97     3138.46    102.04 o
  13   1   6     1806.76     2058.70     90.91 o
  15   1   6     5125.99     5122.33    134.20 o
  17   1   6     4009.67     3690.08    130.49 o
  19   1   6    25285.10    24332.16    306.42 o
  21   1   6    13184.05    12594.33    239.33 o
  23   1   6     3877.39     3674.93    149.04 o
  25   1   6     2528.51     2401.00    136.05 o
  27   1   6      661.99      746.12    100.18 o
  29   1   6        9.12       40.20    144.71 o
  31   1   6       27.79      108.53    132.03 o
  33   1   6       11.86      128.63    158.93 o
  35   1   6      198.18      -75.45    166.04 o
  37   1   6       46.74       81.01    175.01 o
 -40   2   6        9.02       52.57    142.85 o
 -38   2   6      205.24      373.52    116.26 o
 -36   2   6     1137.44     1092.43    137.29 o
 -34   2   6      217.64      253.24    104.20 o
 -32   2   6     1163.17     1235.28    128.94 o
 -30   2   6     2677.64     2773.59    151.51 o
 -28   2   6     3480.47     3788.10    157.70 o
 -26   2   6     1789.20     1829.27    123.06 o
 -24   2   6     7647.52     7923.13    194.18 o
 -22   2   6       33.98       25.66    102.04 o
 -20   2   6      667.33      628.31     82.25 o
 -18   2   6     3153.97     2948.60    107.60 o
 -16   2   6     2013.99     2027.47     84.72 o
 -14   2   6     7253.65     7628.46    144.40 o
 -12   2   6     3291.21     3715.13    101.42 o
 -10   2   6     2353.66     2533.34     83.18 o
  -8   2   6     1680.41     1803.61     70.19 o
  -6   2   6     4921.65     6189.41    110.70 o
  -4   2   6      359.91      448.04     51.02 o
  -2   2   6     1283.33     1442.14     61.22 o
   0   2   6    10820.96    10953.06    139.14 o
   2   2   6       22.20       97.40     41.74 o
   4   2   6     5469.62     6188.79    114.41 o
   6   2   6      265.93      261.90     50.09 o
   8   2   6     4148.16     4070.72    103.89 o
  10   2   6      776.92      949.58     62.15 o
  12   2   6      136.14       14.84     72.66 o
  14   2   6      419.73      330.54     68.03 o
  16   2   6      262.35      329.31     65.55 o
  18   2   6     4137.23     3893.54    135.74 o
  20   2   6     4375.12     4138.43    149.97 o
  22   2   6     8183.74     7859.44    204.08 o
  24   2   6     2538.57     2309.16    130.79 o
  26   2   6      606.21      589.04     98.95 o
  28   2   6      100.25       -9.59    128.01 o
  30   2   6      101.42       94.62    132.65 o
  32   2   6       36.18     -124.92    152.75 o
  34   2   6       50.77      281.07    109.77 o
  36   2   6        1.61     -183.67    186.45 o
 -39   3   6       16.15        0.00    166.66 o
 -37   3   6       48.14      119.66    145.64 o
 -35   3   6       38.78      149.97    101.42 o
 -33   3   6      353.32      412.17    103.58 o
 -31   3   6       11.19       90.60     85.96 o
 -29   3   6      366.35      269.01    102.04 o
 -27   3   6      251.48      309.21     86.58 o
 -25   3   6      343.27      299.93     91.22 o
 -23   3   6      445.58      324.36     86.89 o
 -21   3   6     3893.72     3885.19    132.96 o
 -19   3   6     4982.46     4947.32    141.62 o
 -17   3   6     4564.20     4740.46    127.70 o
 -15   3   6      816.73     1059.96     72.35 o
 -13   3   6     6112.60     5454.73    125.23 o
 -11   3   6      185.67      321.89     49.78 o
  -9   3   6     3016.00     3608.76     97.71 o
  -7   3   6     1338.16     1622.72     71.12 o
  -5   3   6     7304.18     8298.51    129.25 o
  -3   3   6      228.00      305.50     45.45 o
  -1   3   6     6524.41     6538.50    115.03 o
   1   3   6     4767.23     5436.80    107.60 o
   3   3   6     1385.07     1540.16     68.03 o
   5   3   6     1573.98     1701.88     76.07 o
   7   3   6     4822.93     5529.56    118.43 o
   9   3   6     9341.78    10563.46    164.50 o
  11   3   6     3637.42     3270.18    105.13 o
  13   3   6       30.46       16.08     77.61 o
  15   3   6     7298.57     7950.34    169.14 o
  17   3   6      461.11      439.07     73.90 o
  19   3   6       34.66       13.61    112.24 o
  21   3   6     1351.60     1386.80    106.37 o
  23   3   6     2279.79     2539.52    134.51 o
  25   3   6       88.32      -43.91    123.99 o
  27   3   6       15.66      209.33     81.94 o
  29   3   6      460.64      457.32    104.51 o
  31   3   6      283.64      387.75    110.08 o
  33   3   6       86.88      -12.06    175.01 o
  35   3   6      541.49      685.51    128.32 o
 -40   4   6       97.49      -67.41    178.72 o
 -38   4   6      246.94      176.56    180.89 o
 -36   4   6      543.05      569.25    122.14 o
 -34   4   6     1894.29     1718.58    149.04 o
 -32   4   6     1746.14     1691.37    144.40 o
 -30   4   6     1024.63      751.07    118.74 o
 -28   4   6      627.78      612.54    105.13 o
 -26   4   6     3534.77     3053.11    152.13 o
 -24   4   6      989.16     1123.97    100.49 o
 -22   4   6      602.32      687.99     89.36 o
 -20   4   6       56.28      -99.26     99.26 o
 -18   4   6       64.53       46.69     62.77 o
 -16   4   6     2396.15     2555.29    105.44 o
 -14   4   6       97.98      277.98     58.44 o
 -12   4   6     6577.80     6979.74    142.24 o
 -10   4   6     1171.24     1233.43     75.14 o
  -8   4   6     2895.84     2934.07     93.38 o
  -6   4   6      278.41      382.80     54.11 o
  -4   4   6    18297.25    17964.96    192.95 o
  -2   4   6     2376.06     2190.43     75.45 o
   0   4   6     6099.23     5893.80    117.19 o
   2   4   6    15904.90    17243.27    192.64 o
   4   4   6     4519.35     5085.85    115.03 o
   6   4   6        0.95      -34.32     65.55 o
   8   4   6     4446.43     4969.89    120.59 o
  10   4   6        5.75       39.58     51.02 o
  12   4   6      160.56       99.26     59.99 o
  14   4   6     2223.18     2422.95    105.75 o
  16   4   6      201.15      223.87     74.52 o
  18   4   6       27.48      -13.61    104.20 o
  20   4   6      379.50      355.90     90.91 o
  22   4   6      425.50      429.80     89.98 o
  24   4   6      297.93      408.46     88.12 o
  26   4   6      231.20      126.78     96.47 o
  28   4   6      394.07      354.35     99.87 o
  30   4   6      724.47      796.52    119.04 o
  32   4   6      989.70     1033.06    139.76 o
  34   4   6      834.44      888.66    133.27 o
  36   4   6      736.18      844.45    146.87 o
 -39   5   6        8.71      -13.30    175.63 o
 -37   5   6       12.13      -49.78    156.77 o
 -35   5   6       34.95      139.45    147.80 o
 -33   5   6      576.58      773.02    115.33 o
 -31   5   6      358.95      241.18     99.26 o
 -29   5   6     4024.36     4135.03    179.03 o
 -27   5   6      593.65      415.57    106.06 o
 -25   5   6      865.73      666.34    111.62 o
 -23   5   6      511.33      453.61     90.91 o
 -21   5   6     8082.23     8867.14    198.20 o
 -19   5   6      586.50      660.78     77.30 o
 -17   5   6     3716.26     3707.09    127.39 o
 -15   5   6        1.97       21.95     85.96 o
 -13   5   6      584.05      639.13     63.70 o
 -11   5   6        7.25        9.59     79.47 o
  -9   5   6     8137.15     9086.68    159.86 o
  -7   5   6    18082.45    16842.54    204.39 o
  -5   5   6    23551.87    21878.91    226.03 o
  -3   5   6     3319.45     3412.10     99.87 o
  -1   5   6    16312.27    15305.77    188.31 o
   1   5   6    22115.13    23239.73    230.36 o
   3   5   6      298.30      275.19     53.80 o
   5   5   6     3045.20     3397.26    103.89 o
   7   5   6     1714.16     1772.07     80.70 o
   9   5   6     1923.52     1905.03     87.81 o
  11   5   6      928.19      886.50     79.47 o
  13   5   6     2216.68     2395.12    105.13 o
  15   5   6       78.89      203.77     68.33 o
  17   5   6     3203.92     3150.82    129.87 o
  19   5   6      148.31        7.42    110.70 o
  21   5   6     1123.81     1176.84    110.08 o
  23   5   6     4135.02     4080.92    166.97 o
  25   5   6        1.16       83.80    110.70 o
  27   5   6      602.35      756.94    111.31 o
  29   5   6       11.06     -134.81    134.81 o
  31   5   6        0.04      -69.57    150.27 o
  33   5   6       24.89      -37.41    153.68 o
  35   5   6        1.19      -39.89    183.05 o
 -38   6   6      372.48      376.92    131.10 o
 -36   6   6      524.46      136.05    217.99 o
 -34   6   6      494.97      357.75    124.30 o
 -32   6   6        3.16     -146.26    146.26 o
 -30   6   6     1869.70     1658.90    141.00 o
 -28   6   6     1147.21     1059.04    119.66 o
 -26   6   6        7.19      -34.63    120.90 o
 -24   6   6     3793.16     3420.76    152.75 o
 -22   6   6     4191.63     4298.60    155.53 o
 -20   6   6        6.03     -104.82    106.37 o
 -18   6   6     2944.99     2556.84    122.76 o
 -16   6   6      683.45      715.82     72.35 o
 -14   6   6     2780.54     3268.94    117.50 o
 -12   6   6     2199.08     2258.14    100.18 o
 -10   6   6     2063.28     2198.77     91.83 o
  -8   6   6    11466.72    11512.42    179.65 o
  -6   6   6       45.22      -80.70     80.70 o
  -4   6   6      792.25      764.98     69.57 o
  -2   6   6     8087.59     9317.35    157.08 o
   0   6   6     6450.00     6882.65    138.52 o
   2   6   6    15229.47    16977.35    213.04 o
   4   6   6     3189.66     3517.54    108.22 o
   6   6   6     2845.42     2966.23    105.75 o
   8   6   6     4197.11     4274.18    124.92 o
  10   6   6     2896.47     2931.60    114.72 o
  12   6   6      271.17      331.16     69.57 o
  14   6   6        5.52       97.71     66.79 o
  16   6   6      322.36      485.15     78.54 o
  18   6   6     1045.30     1053.16     98.95 o
  20   6   6     4958.23     5277.55    174.39 o
  22   6   6     1785.56     1805.77    130.18 o
  24   6   6     1271.05     1498.73    120.90 o
  26   6   6     1262.49     1389.89    128.63 o
  28   6   6     1837.54     1663.54    149.04 o
  30   6   6      144.56       68.95    162.02 o
  32   6   6      738.57      832.39    132.96 o
  34   6   6      220.94      158.31    182.74 o
 -37   7   6      908.87     1040.17    153.37 o
 -35   7   6      830.61      863.00    141.00 o
 -33   7   6      933.17      893.61    133.27 o
 -31   7   6      524.78      517.30    116.57 o
 -29   7   6      176.49      -20.10    145.33 o
 -27   7   6       92.29      131.72    132.96 o
 -25   7   6      252.78      197.58     94.62 o
 -23   7   6       21.72       24.74    121.52 o
 -21   7   6     2446.76     2715.15    130.49 o
 -19   7   6      250.19      395.17     75.76 o
 -17   7   6      284.15      101.11    120.90 o
 -15   7   6     9852.34     9275.30    195.11 o
 -13   7   6     2351.68     1970.27    104.82 o
 -11   7   6     2524.44     2332.04    104.82 o
  -9   7   6     1010.55      824.35     75.45 o
  -7   7   6     4555.97     4734.28    128.01 o
  -5   7   6     5662.68     6689.09    147.49 o
  -3   7   6      593.75      592.44     66.48 o
  -1   7   6        0.44       60.91     51.64 o
   1   7   6     1834.98     2285.04     98.02 o
   3   7   6     2542.07     3069.50    109.46 o
   5   7   6     3388.83     3536.10    118.12 o
   7   7   6     9459.97     9444.74    180.89 o
   9   7   6      945.02      796.21     82.87 o
  11   7   6     7102.73     7513.12    177.79 o
  13   7   6     1780.20     1631.07    105.75 o
  15   7   6     4359.57     4257.17    152.44 o
  17   7   6      281.21      222.01     79.47 o
  19   7   6     2327.05     2201.56    124.61 o
  21   7   6      667.81      451.13    102.35 o
  23   7   6      833.88      703.45    108.53 o
  25   7   6       44.55      120.59    125.54 o
  27   7   6      416.85      499.99    110.70 o
  29   7   6       20.87     -157.70    157.70 o
  31   7   6      188.76       24.74    176.56 o
  33   7   6       88.59      -91.83    192.64 o
 -36   8   6       43.57       92.14    171.30 o
 -34   8   6       38.30       24.74    152.44 o
 -32   8   6       25.39      -23.19    157.39 o
 -30   8   6      826.05      983.59    115.33 o
 -28   8   6       80.65      208.72     99.56 o
 -26   8   6      694.47      601.41    109.77 o
 -24   8   6      447.44      541.73    101.11 o
 -22   8   6     2356.86     2189.19    128.94 o
 -20   8   6     1600.73     1516.97    114.41 o
 -18   8   6     1085.41      975.24     98.95 o
 -16   8   6     2067.28     2163.22    116.57 o
 -14   8   6      177.05      283.54     74.21 o
 -12   8   6     5594.51     5528.32    153.99 o
 -10   8   6    11357.29    11515.82    202.53 o
  -8   8   6     9309.43     9445.05    182.74 o
  -6   8   6     1093.12     1259.09     84.10 o
  -4   8   6     2374.30     2042.62    103.89 o
  -2   8   6      125.89      202.53     60.60 o
   0   8   6     4961.74     5125.11    137.91 o
   2   8   6     4862.54     5024.00    138.83 o
   4   8   6       66.25      102.97     56.28 o
   6   8   6     1011.01      868.56     83.49 o
   8   8   6     2745.99     2871.30    120.59 o
  10   8   6    20130.31    20540.04    285.09 o
  12   8   6     2319.08     2563.02    125.54 o
  14   8   6    18962.89    18875.88    290.96 o
  16   8   6     1849.80     2010.78    120.28 o
  18   8   6      193.85      159.24     86.89 o
  20   8   6       28.87      -35.87    118.43 o
  22   8   6       36.59      -47.62    126.16 o
  24   8   6     1124.65     1189.21    131.72 o
  26   8   6      206.30      211.50    107.60 o
  28   8   6      935.53     1261.57    128.63 o
  30   8   6       85.81     -163.26    163.26 o
  32   8   6        7.98        0.00    173.47 o
 -35   9   6     1198.00     1226.01    159.55 o
 -33   9   6       82.96        0.00    159.55 o
 -31   9   6       52.00     -165.43    165.43 o
 -29   9   6        7.72       88.12    133.27 o
 -27   9   6        0.06     -139.45    139.45 o
 -25   9   6      242.79      263.75     91.22 o
 -23   9   6      175.03       46.07    134.81 o
 -21   9   6        0.52      -51.95    122.14 o
 -19   9   6      350.42      397.95     88.74 o
 -17   9   6     5238.36     5497.09    176.25 o
 -15   9   6     9120.97     8510.63    206.55 o
 -13   9   6     3660.16     3750.38    140.07 o
 -11   9   6     2182.86     2247.01    118.43 o
  -9   9   6     1065.01      986.06     88.43 o
  -7   9   6      509.38      531.53     77.92 o
  -5   9   6      692.25      792.50     77.92 o
  -3   9   6     1476.16     1339.49    100.80 o
  -1   9   6      483.41      451.75     84.41 o
   1   9   6      731.80      880.00     92.45 o
   3   9   6      397.99      287.87     79.47 o
   5   9   6      293.19      236.54     68.33 o
   7   9   6       39.96       27.21    111.31 o
   9   9   6     1864.10     1907.81    117.81 o
  11   9   6     4735.02     5263.64    161.72 o
  13   9   6        1.96      -46.69    111.01 o
  15   9   6      430.82      663.56     87.51 o
  17   9   6       71.59      -17.32    117.50 o
  19   9   6      824.15      794.35    115.64 o
  21   9   6      118.94      233.76     91.83 o
  23   9   6        0.38     -153.99    153.99 o
  25   9   6      108.94      132.03    106.06 o
  27   9   6       21.02      -11.75    136.98 o
  29   9   6      551.12      685.20    132.34 o
  31   9   6     1011.01     1516.35    153.06 o
 -34  10   6      439.83      478.65    142.85 o
 -32  10   6      407.94      680.57    131.10 o
 -30  10   6      111.44       59.99    160.48 o
 -28  10   6        0.17     -156.15    156.15 o
 -26  10   6       40.12      160.17     93.38 o
 -24  10   6      130.52      -10.20    137.29 o
 -22  10   6        0.77        0.00    126.16 o
 -20  10   6       35.61       45.45    123.37 o
 -18  10   6       18.77        0.00    109.77 o
 -16  10   6     4679.38     4717.89    173.16 o
 -14  10   6       68.73      -47.31    122.14 o
 -12  10   6        3.99       90.91    108.22 o
 -10  10   6      156.92       73.28    102.66 o
  -8  10   6       92.81      153.68     77.30 o
  -6  10   6      634.66      742.72     84.10 o
  -4  10   6    11071.39    11035.93    219.85 o
  -2  10   6       14.20      -48.24    109.15 o
   0  10   6     1357.84     1508.62    109.15 o
   2  10   6    24751.96    26544.54    334.87 o
   4  10   6     5033.55     5476.06    164.81 o
   6  10   6      767.73      729.42     98.33 o
   8  10   6      310.65      397.64     93.07 o
  10  10   6       34.03       86.58    105.44 o
  12  10   6     1585.21     1745.79    117.19 o
  14  10   6        0.02      -77.61    120.28 o
  16  10   6      533.72      651.81    104.51 o
  18  10   6       11.85       38.03    118.43 o
  20  10   6       60.75      111.01    143.78 o
  22  10   6      367.83      431.96    108.84 o
  24  10   6        2.44      112.86    134.51 o
  26  10   6       96.39      221.70    118.43 o
  28  10   6        3.68      -63.39    162.02 o
  30  10   6       43.49       80.70    171.30 o
 -31  11   6      289.38      324.36    117.19 o
 -29  11   6       22.91     -164.81    164.81 o
 -27  11   6       14.43      116.26    132.65 o
 -25  11   6     1116.53      992.25    134.20 o
 -23  11   6     2943.67     3003.64    166.97 o
 -21  11   6      445.77      517.61    105.75 o
 -19  11   6     1616.76     1513.88    125.85 o
 -17  11   6     1205.98     1184.26    114.10 o
 -15  11   6     1560.81     1223.53    117.81 o
 -13  11   6      728.90      700.66    100.49 o
 -11  11   6     1310.06     1157.98    107.91 o
  -9  11   6       10.83      -79.16    116.88 o
  -7  11   6       15.90        7.73    107.60 o
  -5  11   6     1740.47     1887.71    121.52 o
  -3  11   6     1067.27     1126.75    107.30 o
  -1  11   6      629.79      489.48     98.95 o
   1  11   6      514.24      473.71     90.91 o
   3  11   6      155.92      -85.34    127.39 o
   5  11   6      956.51      917.11     97.09 o
   7  11   6      477.94      572.34     94.00 o
   9  11   6      149.64      180.27     81.01 o
  11  11   6      123.12      339.20     79.16 o
  13  11   6      331.79      380.63     93.38 o
  15  11   6      464.78      421.76    107.60 o
  17  11   6     1497.11     1272.39    138.52 o
  19  11   6      577.73      444.02    117.50 o
  21  11   6      177.17      258.81    111.01 o
  23  11   6      317.38      528.13    117.50 o
  25  11   6      133.20      134.81    116.88 o
  27  11   6      121.92      -51.95    171.92 o
  29  11   6      108.79      136.98    173.16 o
 -30  12   6      279.15      219.54    123.37 o
 -28  12   6       83.00     -138.83    180.89 o
 -26  12   6       17.55       72.05    137.91 o
 -24  12   6        3.61       11.44    151.20 o
 -22  12   6       90.68      -98.02    154.60 o
 -20  12   6      571.69      291.58    106.37 o
 -18  12   6      226.22      159.86    106.99 o
 -16  12   6       56.63       67.10    133.27 o
 -14  12   6       41.29      -83.49    140.69 o
 -12  12   6      278.79       53.80    130.18 o
 -10  12   6     1450.99     1406.89    117.50 o
  -8  12   6      211.45      247.98     88.74 o
  -6  12   6      288.19      138.83     95.24 o
  -4  12   6      262.23      308.59     88.12 o
  -2  12   6     1184.19     1147.47    115.33 o
   0  12   6      296.08      283.54     94.93 o
   2  12   6       40.46      -59.06    128.63 o
   4  12   6      256.35      341.98     94.00 o
   6  12   6      674.21      716.12    103.89 o
   8  12   6       29.06      -53.80    129.87 o
  10  12   6       77.70       27.83    135.12 o
  12  12   6       73.25     -105.44    139.14 o
  14  12   6      141.27       69.88    124.92 o
  16  12   6     1151.42     1321.55    132.03 o
  18  12   6      183.42       98.02    147.18 o
  20  12   6        6.15     -147.49    147.49 o
  22  12   6        7.99      107.91    164.81 o
  24  12   6       53.55       37.72    162.02 o
  26  12   6       12.63        0.00    178.10 o
 -29  13   6       47.02      109.46    165.43 o
 -27  13   6        8.10       12.99    153.99 o
 -25  13   6       26.09       49.78    154.60 o
 -23  13   6       19.58      -12.06    167.28 o
 -21  13   6      113.36      347.86    109.15 o
 -19  13   6      376.00      257.57    109.77 o
 -17  13   6      904.10     1049.45    124.61 o
 -15  13   6        8.47       51.02    136.36 o
 -13  13   6      910.15      864.85    116.88 o
 -11  13   6      266.40      360.85     97.71 o
  -9  13   6     1438.65     1214.88    124.30 o
  -7  13   6      173.73      314.77     88.12 o
  -5  13   6      618.83      526.58    102.97 o
  -3  13   6      315.19      409.70     86.27 o
  -1  13   6       79.18      341.37     85.34 o
   1  13   6     1741.61     1876.89    131.41 o
   3  13   6     2222.89     2546.01    139.14 o
   5  13   6     5573.93     6264.24    212.73 o
   7  13   6     3271.72     3659.78    176.56 o
   9  13   6     5738.06     6374.00    210.26 o
  11  13   6     1187.35     1140.36    130.49 o
  13  13   6     1855.86     2212.69    159.55 o
  15  13   6     1032.76     1028.42    128.01 o
  17  13   6      736.37      729.42    123.37 o
  19  13   6      566.50      749.52    128.63 o
  21  13   6     1808.62     2165.38    179.03 o
  23  13   6      277.66       38.96    187.69 o
  25  13   6      569.60      355.59    136.67 o
 -26  14   6       13.16        0.00    166.04 o
 -24  14   6      434.13       64.93    182.12 o
 -22  14   6      112.44      155.84    112.24 o
 -20  14   6       77.12      -35.87    172.54 o
 -18  14   6       49.92     -143.78    143.78 o
 -16  14   6        7.16       22.26    143.16 o
 -14  14   6      496.67      558.74    110.39 o
 -12  14   6      214.25      274.89    102.35 o
 -10  14   6      779.83      734.37    111.62 o
  -8  14   6      751.59      584.40    117.50 o
  -6  14   6      323.07      371.36    106.06 o
  -4  14   6      552.35      288.80    107.60 o
  -2  14   6      237.25       39.58    139.14 o
   0  14   6       14.81       59.68    148.42 o
   2  14   6      127.58      290.96     94.00 o
   4  14   6        0.65     -101.73    134.81 o
   6  14   6      209.46      387.75    103.28 o
   8  14   6      878.34      866.40    135.43 o
  10  14   6      202.07       64.93    161.41 o
  12  14   6      170.87      385.27    110.70 o
  14  14   6      248.14      323.43    112.55 o
  16  14   6      182.32       95.85    114.10 o
  18  14   6       98.04     -189.85    189.85 o
  20  14   6      150.72      142.54    173.47 o
  22  14   6      379.38      717.05    140.38 o
 -23  15   6      563.37      427.32    139.45 o
 -21  15   6      677.53      790.95    136.98 o
 -19  15   6     1031.85     1269.30    145.64 o
 -17  15   6     1086.24     1155.82    140.07 o
 -15  15   6     1326.36     1015.75    132.96 o
 -13  15   6     1126.40     1071.09    141.62 o
 -11  15   6      838.01      764.67    129.87 o
  -9  15   6      833.67      984.52    128.32 o
  -7  15   6     2263.23     2046.34    155.53 o
  -5  15   6      569.61      706.54    118.12 o
  -3  15   6      271.40       59.37    111.62 o
  -1  15   6      148.25      232.52    105.44 o
   1  15   6        1.06      -32.47    139.76 o
   3  15   6       38.09      -54.73    142.54 o
   5  15   6       17.21       77.92    101.42 o
   7  15   6        7.65       68.03    146.87 o
   9  15   6      264.66       69.57    162.95 o
  11  15   6       64.07      -23.81    147.18 o
  13  15   6      251.46      415.57    114.41 o
  15  15   6       17.98       37.72    159.24 o
  17  15   6      177.28     -183.67    183.67 o
  19  15   6       61.82       60.91    120.28 o
 -18  16   6       59.78      -80.08    187.69 o
 -16  16   6       28.03     -181.20    181.20 o
 -14  16   6        0.06        0.00    158.01 o
 -12  16   6       48.06        0.00    157.39 o
 -10  16   6      261.83       72.97    178.41 o
  -8  16   6       37.09        0.00    163.26 o
  -6  16   6        6.02       35.56    160.17 o
  -4  16   6       61.92      264.99    102.35 o
  -2  16   6       46.84      188.00    102.04 o
   0  16   6      319.84      523.80    115.33 o
   2  16   6      441.41      550.70    124.30 o
   4  16   6      232.73      143.78    160.48 o
   6  16   6       50.45      -85.03    157.08 o
   8  16   6      230.98       24.74    179.96 o
  10  16   6       80.88     -139.14    186.14 o
  12  16   6      130.62      142.54    170.37 o
  14  16   6       36.34     -173.16    181.20 o
 -13  17   6      809.57      781.68    151.51 o
 -11  17   6      870.13      807.03    146.26 o
  -9  17   6      267.89      488.86    120.90 o
  -7  17   6       18.73     -165.43    165.43 o
  -5  17   6        0.08     -140.69    166.35 o
  -3  17   6        3.91      -63.70    171.30 o
  -1  17   6        5.63      -89.05    167.59 o
   1  17   6       10.77      115.03    161.10 o
   3  17   6      137.56      -77.30    175.63 o
   5  17   6      167.42       12.99    175.32 o
   7  17   6       95.05      264.37    115.33 o
   9  17   6        0.10      107.60    162.64 o
 -39   1   7      347.54      433.51    130.18 o
 -37   1   7      640.95      926.08    122.45 o
 -35   1   7      245.49     -132.34    170.99 o
 -33   1   7      170.50       71.74    140.07 o
 -31   1   7     1449.34     1450.18    131.72 o
 -29   1   7      536.94      622.43    105.44 o
 -27   1   7        0.37        4.02     85.96 o
 -25   1   7       38.79       89.67     78.23 o
 -23   1   7      393.25      518.85     84.72 o
 -21   1   7      914.88      973.08     89.36 o
 -19   1   7      570.88      421.14     76.07 o
 -17   1   7     4874.26     5483.49    137.91 o
 -15   1   7      408.53      434.44     62.77 o
 -13   1   7     7860.53     8255.53    149.66 o
 -11   1   7     1681.21     1722.90     77.92 o
  -9   1   7    11107.38    12188.03    165.74 o
  -7   1   7     4715.02     5675.50    114.41 o
  -5   1   7    24533.31    24954.90    242.11 o
  -3   1   7    27800.85    28412.77    283.54 o
  -1   1   7       11.94       13.91     59.37 o
   1   1   7      141.89       88.12     44.84 o
   3   1   7      102.55      -22.57     67.72 o
   5   1   7     7115.26     8417.25    139.45 o
   7   1   7     8650.61     8894.35    146.87 o
   9   1   7      393.36      301.17     50.71 o
  11   1   7     3707.16     3844.07    115.03 o
  13   1   7     1775.56     1988.20     98.64 o
  15   1   7     6278.94     6401.52    155.22 o
  17   1   7       38.39      -64.62     93.07 o
  19   1   7     4907.05     5310.33    162.64 o
  21   1   7     1628.83     1646.53    123.37 o
  23   1   7     5116.49     5306.00    177.49 o
  25   1   7     1229.93     1053.78    123.37 o
  27   1   7     3476.07     3412.10    172.23 o
  29   1   7       62.52      193.56     93.38 o
  31   1   7      969.14     1251.36    127.39 o
  33   1   7       36.11      -72.66    157.08 o
  35   1   7      109.84       12.99    159.86 o
 -40   2   7        5.96       93.07    160.17 o
 -38   2   7       82.22       37.10    112.55 o
 -36   2   7       42.42        0.00    149.66 o
 -34   2   7       12.31     -107.30    149.35 o
 -32   2   7        1.11       94.31     90.29 o
 -30   2   7       79.04     -119.66    142.24 o
 -28   2   7     2721.07     2942.42    153.68 o
 -26   2   7     5075.03     5487.20    177.49 o
 -24   2   7     1342.32     1546.04    111.31 o
 -22   2   7     7572.41     7883.86    188.00 o
 -20   2   7       23.51      -99.56     99.56 o
 -18   2   7      529.58      527.82     80.39 o
 -16   2   7       19.72      102.04     54.11 o
 -14   2   7       23.21       57.82     68.95 o
 -12   2   7     6265.14     7875.83    147.18 o
 -10   2   7     3589.58     4455.37    109.46 o
  -8   2   7     9619.42    10102.43    154.29 o
  -6   2   7    10483.91    10661.17    152.75 o
  -4   2   7     8815.38     8577.42    134.81 o
  -2   2   7    10808.92    10243.12    146.26 o
   0   2   7    16906.49    18160.38    191.40 o
   2   2   7    14042.15    15327.42    179.96 o
   4   2   7    14325.03    15740.21    187.07 o
   6   2   7      519.15      499.99     57.51 o
   8   2   7     3879.08     4116.17    108.22 o
  10   2   7     1107.48      849.39     66.17 o
  12   2   7     1292.30     1244.56     81.63 o
  14   2   7        6.33      -17.32     84.72 o
  16   2   7     1290.28     1233.74     91.53 o
  18   2   7      976.69     1041.41     95.24 o
  20   2   7     7174.42     6970.47    186.14 o
  22   2   7      212.39      334.25     89.67 o
  24   2   7     3050.09     2945.20    148.42 o
  26   2   7      498.98      503.70     97.09 o
  28   2   7      309.20      198.20     90.29 o
  30   2   7      189.40       65.86    108.84 o
  32   2   7       13.02     -162.02    162.02 o
  34   2   7       92.62        6.18    117.19 o
  36   2   7        0.06       94.93    152.75 o
 -39   3   7      101.78      129.87    176.25 o
 -37   3   7        1.36     -108.84    163.88 o
 -35   3   7       26.74      -11.13    143.16 o
 -33   3   7      178.36       52.26    153.68 o
 -31   3   7      955.07      758.18    117.19 o
 -29   3   7     2242.77     2261.85    136.36 o
 -27   3   7       37.17       83.49    120.28 o
 -25   3   7        1.48      -30.92    117.19 o
 -23   3   7       66.15       53.49     75.45 o
 -21   3   7     3405.15     3103.21    130.18 o
 -19   3   7    12097.95    11845.43    213.04 o
 -17   3   7    27656.59    29253.82    307.66 o
 -15   3   7    14172.38    14268.07    210.88 o
 -13   3   7     8009.72     8135.25    155.84 o
 -11   3   7    16074.79    18289.32    217.06 o
  -9   3   7     1274.49     1051.31     70.19 o
  -7   3   7     4967.41     5759.30    122.76 o
  -5   3   7    29709.09    31742.01    320.65 o
  -3   3   7      204.15      248.60     51.33 o
  -1   3   7    10278.91     9214.08    145.64 o
   1   3   7     5067.86     5259.93    114.41 o
   3   3   7      698.80      927.93     64.62 o
   5   3   7     3295.60     2965.92     94.93 o
   7   3   7     2791.37     2674.34     93.07 o
   9   3   7     3097.94     2907.79    103.89 o
  11   3   7      218.99      173.16     59.06 o
  13   3   7      137.59       57.51     90.91 o
  15   3   7      687.26      613.47     81.01 o
  17   3   7     3124.88     3044.46    127.70 o
  19   3   7      767.26      872.27     97.09 o
  21   3   7       12.75       94.62    112.86 o
  23   3   7     2328.43     2491.90    136.36 o
  25   3   7     1085.70      889.28    115.03 o
  27   3   7       31.87     -129.25    132.96 o
  29   3   7      614.06      760.03    115.64 o
  31   3   7      182.27      115.03    115.64 o
  33   3   7      169.48      290.35    116.26 o
  35   3   7       78.76      251.69    118.43 o
 -38   4   7      211.34      172.23    115.33 o
 -36   4   7       19.92     -130.79    151.82 o
 -34   4   7      182.40      348.79     98.33 o
 -32   4   7     1191.01     1344.74    123.99 o
 -30   4   7     2643.47     2637.85    165.43 o
 -28   4   7     4070.71     3720.08    163.26 o
 -26   4   7      750.00      746.12     98.64 o
 -24   4   7     1834.15     1601.39    119.35 o
 -22   4   7     6576.38     6007.59    172.85 o
 -20   4   7    12778.61    12566.50    225.10 o
 -18   4   7     2142.64     2123.33    108.84 o
 -16   4   7     2590.23     2372.55    110.39 o
 -14   4   7      292.74      205.93     67.41 o
 -12   4   7     5874.96     6210.12    140.07 o
 -10   4   7      589.80      692.01     67.41 o
  -8   4   7    21405.62    21900.86    233.76 o
  -6   4   7    15825.98    16042.62    197.27 o
  -4   4   7     9856.32     9847.02    155.84 o
  -2   4   7     4438.55     3850.25    105.13 o
   0   4   7     1817.26     2209.60     85.03 o
   2   4   7     1186.53     1428.54     75.14 o
   4   4   7      335.01      361.77     58.44 o
   6   4   7     7764.17     8924.97    158.31 o
   8   4   7     1988.93     2213.00     90.29 o
  10   4   7       84.07       16.08     90.91 o
  12   4   7     1063.09     1145.00     78.54 o
  14   4   7      714.95      744.26     81.01 o
  16   4   7     1433.79     1252.29    101.42 o
  18   4   7     3528.49     3484.15    144.09 o
  20   4   7      558.89      551.01     94.00 o
  22   4   7     1214.60     1158.91    113.79 o
  24   4   7      194.19      140.69     83.49 o
  26   4   7     1346.63     1174.06    118.12 o
  28   4   7        8.62       10.51    132.03 o
  30   4   7     1293.65     1379.99    141.62 o
  32   4   7        6.62       97.09    146.56 o
  34   4   7        9.69     -173.47    173.47 o
 -39   5   7      262.99      334.56    133.89 o
 -37   5   7      630.22      843.21    130.79 o
 -35   5   7      556.79      232.52    127.70 o
 -33   5   7      301.57      178.10    112.55 o
 -31   5   7     2086.24     2026.24    152.44 o
 -29   5   7      659.77      878.15    107.91 o
 -27   5   7      544.11      480.20    101.42 o
 -25   5   7     5769.20     5807.23    194.18 o
 -23   5   7     1143.43     1087.17    111.93 o
 -21   5   7     1301.99     1503.06    106.99 o
 -19   5   7      949.90      700.05     84.72 o
 -17   5   7      286.73      499.06     79.78 o
 -15   5   7      103.91       82.25     98.02 o
 -13   5   7      734.38      777.04     78.23 o
 -11   5   7     8497.56    10629.32    182.74 o
  -9   5   7     1999.49     1861.74     86.27 o
  -7   5   7       67.79      -81.01     81.01 o
  -5   5   7    18833.92    20391.00    229.43 o
  -3   5   7     6584.10     7510.34    142.24 o
  -1   5   7     8399.95     9957.10    162.33 o
   1   5   7      243.28      389.91     56.89 o
   3   5   7      432.61      554.10     62.46 o
   5   5   7       11.20        0.00     75.76 o
   7   5   7      178.62      174.70     55.66 o
   9   5   7    12733.17    13689.54    210.88 o
  11   5   7     7235.82     7989.61    172.54 o
  13   5   7     1196.33     1179.63     93.69 o
  15   5   7     2080.46     2134.46    115.64 o
  17   5   7     7977.61     8168.03    196.04 o
  19   5   7     4537.54     4347.15    165.74 o
  21   5   7    10679.44    10599.63    238.40 o
  23   5   7     1445.24     1417.72    122.76 o
  25   5   7       55.64      -19.48     96.16 o
  27   5   7      373.82      474.32     99.87 o
  29   5   7      329.87      335.49    118.74 o
  31   5   7      437.30      449.59    115.03 o
  33   5   7      697.33      904.43    139.14 o
 -38   6   7       99.79      -27.21    186.45 o
 -36   6   7      327.72      393.00    125.54 o
 -34   6   7      120.26      195.73    109.15 o
 -32   6   7      479.48      310.14    116.88 o
 -30   6   7      221.27      248.29     98.02 o
 -28   6   7     1129.50     1061.51    119.66 o
 -26   6   7     1432.27     1521.92    123.37 o
 -24   6   7     3899.41     3971.15    169.75 o
 -22   6   7     3332.24     3174.63    139.45 o
 -20   6   7     1677.71     1665.70    113.17 o
 -18   6   7      224.67      102.97    114.72 o
 -16   6   7       33.06      -96.78    101.73 o
 -14   6   7     7373.36     7555.49    174.08 o
 -12   6   7       60.93       74.83     89.36 o
 -10   6   7      234.88       60.60     93.07 o
  -8   6   7     1099.16     1288.16     81.63 o
  -6   6   7     1475.83     1390.51     84.10 o
  -4   6   7      577.46      649.34     70.50 o
  -2   6   7        8.66      113.17     55.97 o
   0   6   7     3311.48     3938.69    119.35 o
   2   6   7      518.34      429.80     65.86 o
   4   6   7        0.89       53.49     79.16 o
   6   6   7     1396.21     1345.36     89.98 o
   8   6   7      663.51      839.81     81.94 o
  10   6   7      388.17      513.59     78.54 o
  12   6   7     1467.46     1287.85     98.33 o
  14   6   7     2679.81     2861.10    127.39 o
  16   6   7     2017.28     2065.20    119.35 o
  18   6   7        7.95       88.12    101.73 o
  20   6   7       18.02       94.31     79.16 o
  22   6   7     1098.04     1318.77    119.04 o
  24   6   7      434.72      423.31    104.82 o
  26   6   7      253.72      279.52    114.10 o
  28   6   7      112.31      146.87    159.24 o
  30   6   7      237.03      169.14    185.83 o
  32   6   7      246.95      258.50    130.18 o
  34   6   7        9.65      -68.95    188.62 o
 -37   7   7      157.72      242.73    122.45 o
 -35   7   7       76.79       88.43    161.41 o
 -33   7   7       45.10     -106.68    170.37 o
 -31   7   7      242.50       22.26    154.60 o
 -29   7   7      460.14      467.52    109.46 o
 -27   7   7      267.96      272.41     97.09 o
 -25   7   7      133.63      -18.24    127.39 o
 -23   7   7      460.14      439.69     98.02 o
 -21   7   7      676.98      700.66     97.71 o
 -19   7   7       13.37       60.30     99.87 o
 -17   7   7      348.85      411.56     81.63 o
 -15   7   7     1523.52     1479.25    106.06 o
 -13   7   7        0.17      -38.34     92.45 o
 -11   7   7     5649.22     5907.10    154.60 o
  -9   7   7     5716.10     5843.09    152.13 o
  -7   7   7    10002.98    10720.84    194.18 o
  -5   7   7     1857.55     2051.90     99.26 o
  -3   7   7      148.15      104.82     64.62 o
  -1   7   7     2267.94     2254.43    102.04 o
   1   7   7       33.59      -50.40     89.36 o
   3   7   7     2806.69     2777.92    114.41 o
   5   7   7     3225.37     3405.61    122.76 o
   7   7   7     5105.44     5316.51    149.35 o
   9   7   7      343.50      472.16     81.94 o
  11   7   7     1087.37     1002.14     92.14 o
  13   7   7      159.10      144.40     71.74 o
  15   7   7     1387.99     1482.96    109.77 o
  17   7   7      875.60     1158.29     98.64 o
  19   7   7       26.50        0.00    116.57 o
  21   7   7     1939.39     2339.77    136.05 o
  23   7   7     1505.41     1690.75    141.00 o
  25   7   7     4254.22     4253.15    194.49 o
  27   7   7      368.96      480.82    113.48 o
  29   7   7      797.02     1069.24    140.69 o
  31   7   7      174.39      187.07    122.14 o
  33   7   7       51.66     -137.29    182.43 o
 -36   8   7      540.41      756.32    136.98 o
 -34   8   7       74.12      228.50    114.10 o
 -32   8   7        4.81       35.87    102.35 o
 -30   8   7       24.94       89.67    137.91 o
 -28   8   7      180.81      -10.51    149.66 o
 -26   8   7      114.33      158.01     93.07 o
 -24   8   7      135.67      129.87    133.27 o
 -22   8   7        8.22       -8.66    108.84 o
 -20   8   7        3.10     -124.92    124.92 o
 -18   8   7        2.38     -120.59    120.59 o
 -16   8   7     1057.78     1042.34    105.13 o
 -14   8   7        1.68      -21.03    113.79 o
 -12   8   7        3.22      -20.10    108.84 o
 -10   8   7       13.02      -94.62     94.62 o
  -8   8   7      195.54      195.11     66.17 o
  -6   8   7      590.98      572.96     83.80 o
  -4   8   7     1370.06     1523.16     99.26 o
  -2   8   7     4246.60     4490.31    141.31 o
   0   8   7     5323.92     5332.90    149.35 o
   2   8   7     3914.37     3915.19    132.96 o
   4   8   7     2095.69     2101.68    106.99 o
   6   8   7     2947.78     3128.87    127.39 o
   8   8   7       59.55      -68.33    107.60 o
  10   8   7     1040.89      924.53    104.51 o
  12   8   7       72.64       15.15    119.66 o
  14   8   7      893.92      974.31    106.68 o
  16   8   7       27.57       25.05    117.19 o
  18   8   7      208.35      186.76     90.60 o
  20   8   7      439.46      444.33    106.06 o
  22   8   7      135.60      -20.10    129.56 o
  24   8   7       28.50      117.81    100.49 o
  26   8   7      176.97      -45.76    151.20 o
  28   8   7      121.83        0.00    170.99 o
  30   8   7      244.16      -12.99    189.54 o
  32   8   7        3.20      -13.61    167.90 o
 -35   9   7        0.63      -40.82    177.79 o
 -33   9   7       19.62       25.66    166.97 o
 -31   9   7      177.99      156.77    175.32 o
 -29   9   7      381.71      141.93    119.04 o
 -27   9   7      148.92      144.71    100.18 o
 -25   9   7      307.16      303.02    104.82 o
 -23   9   7      845.61     1149.32    112.86 o
 -21   9   7      184.02       72.05    133.27 o
 -19   9   7        0.74        0.00    108.84 o
 -17   9   7       46.65       89.36     85.03 o
 -15   9   7     3181.06     2994.37    145.64 o
 -13   9   7      726.14      781.99     95.24 o
 -11   9   7     1262.87     1353.40     98.33 o
  -9   9   7     4094.44     4579.67    155.53 o
  -7   9   7     9973.30    11084.78    217.68 o
  -5   9   7     9371.91     9647.89    207.79 o
  -3   9   7     5721.38     6425.02    169.75 o
  -1   9   7     4010.74     4455.37    154.60 o
   1   9   7    16213.00    16704.94    264.99 o
   3   9   7      338.08      325.29     87.20 o
   5   9   7     1681.88     1661.06    109.77 o
   7   9   7       64.37      130.49     77.92 o
   9   9   7      408.05      358.06     90.91 o
  11   9   7       81.73       51.02     79.16 o
  13   9   7     3062.31     2955.71    147.49 o
  15   9   7     1262.91     1099.23    109.77 o
  17   9   7      603.60      605.43    110.70 o
  19   9   7     1191.73     1260.95    126.47 o
  21   9   7       73.85      226.03     92.76 o
  23   9   7      406.02      697.57    121.21 o
  25   9   7        2.05       81.01    139.14 o
  27   9   7      146.17      -24.43    149.35 o
  29   9   7        3.59      -39.27    179.34 o
 -34  10   7     1609.85     2070.76    171.92 o
 -32  10   7     1502.52     1729.09    161.10 o
 -30  10   7      477.85      810.74    126.78 o
 -28  10   7      675.68      655.83    130.18 o
 -26  10   7     1207.24     1103.56    129.25 o
 -24  10   7     1284.90     1622.41    138.22 o
 -22  10   7      656.86      666.03    120.59 o
 -20  10   7       91.46      154.60     94.31 o
 -18  10   7     2007.34     1761.56    130.79 o
 -16  10   7     1336.53     1227.24    119.35 o
 -14  10   7     5630.72     6041.92    184.60 o
 -12  10   7     5429.07     5342.80    176.87 o
 -10  10   7     3689.48     3560.83    145.95 o
  -8  10   7     1525.30     1696.93    117.50 o
  -6  10   7     1368.06     1438.74    111.31 o
  -4  10   7       17.13       58.44    106.37 o
  -2  10   7      135.57      134.81     80.39 o
   0  10   7        3.67      -21.95    118.12 o
   2  10   7      132.68      185.22     83.80 o
   4  10   7       95.65      132.34     83.18 o
   6  10   7     1524.93     1516.04    109.46 o
   8  10   7      809.00      948.96    102.66 o
  10  10   7       95.40       91.53     80.70 o
  12  10   7     1683.57     1763.10    128.94 o
  14  10   7     1626.14     1618.39    123.99 o
  16  10   7       28.08      -38.03    130.49 o
  18  10   7      786.69      941.85    120.28 o
  20  10   7       30.21       73.90    134.81 o
  22  10   7       57.94       67.10    152.13 o
  24  10   7      695.19     1050.38    128.32 o
  26  10   7      287.12      405.99    122.14 o
  28  10   7      984.67      965.04    153.06 o
 -31  11   7     1173.11     1202.20    155.53 o
 -29  11   7      624.16      753.54    129.56 o
 -27  11   7      136.15       47.31    111.62 o
 -25  11   7       59.29       84.10     95.85 o
 -23  11   7      217.38      373.52    103.58 o
 -21  11   7      765.65      681.49    119.04 o
 -19  11   7     3383.84     3513.53    167.59 o
 -17  11   7     2777.01     2761.84    149.66 o
 -15  11   7     1104.04     1133.25    118.12 o
 -13  11   7      748.00      774.56    103.28 o
 -11  11   7      261.02       96.47     87.20 o
  -9  11   7      218.37      249.84     85.96 o
  -7  11   7     1308.30     1126.13    108.22 o
  -5  11   7     1560.70     1577.27    118.43 o
  -3  11   7       22.17       15.77    121.21 o
  -1  11   7     3015.21     2969.32    141.00 o
   1  11   7        0.74      -71.74    109.46 o
   3  11   7      734.84      664.80    107.60 o
   5  11   7      202.44      303.95     86.58 o
   7  11   7       31.90       42.67    116.26 o
   9  11   7      303.87      361.46     94.62 o
  11  11   7      522.87      452.68    101.11 o
  13  11   7      698.05      513.90    108.22 o
  15  11   7     2936.26     3090.84    171.92 o
  17  11   7     3525.61     4002.69    190.78 o
  19  11   7     1757.59     1704.97    148.42 o
  21  11   7     1073.08     1069.24    142.24 o
  23  11   7       11.73     -168.21    168.21 o
  25  11   7       85.16      -76.68    159.55 o
  27  11   7        0.47     -161.72    180.89 o
 -30  12   7        8.26     -121.21    163.26 o
 -28  12   7       82.25      102.35    154.91 o
 -26  12   7      557.49      500.30    138.22 o
 -24  12   7     1171.03     1273.94    139.14 o
 -22  12   7     1182.93     1066.77    134.81 o
 -20  12   7      388.39      489.48    112.24 o
 -18  12   7       27.89       71.43    120.28 o
 -16  12   7      565.60      575.74    103.28 o
 -14  12   7      132.54      142.54     92.45 o
 -12  12   7      718.18      628.00    106.06 o
 -10  12   7     1867.21     1738.98    128.32 o
  -8  12   7     3329.89     3309.14    159.86 o
  -6  12   7      745.38      727.57     97.71 o
  -4  12   7      176.44       56.28     92.45 o
  -2  12   7       15.03      -94.93    119.66 o
   0  12   7     1120.80      948.03    115.33 o
   2  12   7      609.09      730.04    100.80 o
   4  12   7     2658.37     2651.45    151.82 o
   6  12   7      638.76      639.75    107.30 o
   8  12   7     1484.89     1424.83    130.49 o
  10  12   7     1251.16     1450.18    126.47 o
  12  12   7      196.79      208.72    105.44 o
  14  12   7      495.97      439.38    115.33 o
  16  12   7      307.74      474.02    100.18 o
  18  12   7      201.44       56.28    150.58 o
  20  12   7       30.73      118.12    157.39 o
  22  12   7        9.22      123.68    165.12 o
  24  12   7     1130.16     1573.25    153.06 o
  26  12   7      253.26      259.73    139.45 o
 -27  13   7      302.75      350.64    123.37 o
 -25  13   7        1.75       88.43    142.54 o
 -23  13   7        1.99     -169.45    169.45 o
 -21  13   7       15.19     -150.27    150.27 o
 -19  13   7       32.20      -44.84    145.64 o
 -17  13   7      471.82      355.90    119.66 o
 -15  13   7     1069.54     1251.98    121.83 o
 -13  13   7        0.55      -70.81    126.16 o
 -11  13   7       11.65       49.47    127.70 o
  -9  13   7      274.77       77.61    152.44 o
  -7  13   7      130.81       66.79    130.49 o
  -5  13   7      506.57      434.44    114.10 o
  -3  13   7      768.54      827.44    111.93 o
  -1  13   7      535.61      583.47    100.80 o
   1  13   7        0.40       38.03    126.47 o
   3  13   7        4.57        9.59     91.83 o
   5  13   7        4.43       72.97     96.47 o
   7  13   7      268.19      388.36    106.99 o
   9  13   7      365.92      153.37    170.68 o
  11  13   7       58.14      100.18    101.73 o
  13  13   7      689.71      522.87    130.18 o
  15  13   7        8.21      135.74     92.76 o
  17  13   7        2.61       23.50    147.80 o
  19  13   7       21.34     -168.21    168.21 o
  21  13   7        0.31       70.50    122.45 o
  23  13   7      109.58        0.00    202.53 o
 -24  14   7       95.14      145.02    111.31 o
 -22  14   7       67.16      107.60    109.46 o
 -20  14   7       22.85     -146.87    146.87 o
 -18  14   7      140.95       59.06    146.56 o
 -16  14   7      104.58       68.33    150.58 o
 -14  14   7        0.15      -11.13    132.65 o
 -12  14   7      420.79      129.87    181.81 o
 -10  14   7      484.35      726.33    112.24 o
  -8  14   7       37.87       72.97    123.06 o
  -6  14   7     1007.32      938.75    119.97 o
  -4  14   7       37.29       81.94    138.22 o
  -2  14   7      100.67      -40.82    131.10 o
   0  14   7      706.89      877.22    119.66 o
   2  14   7     1315.95     1443.07    130.79 o
   4  14   7     1743.66     1708.06    148.11 o
   6  14   7      527.21      543.90    121.83 o
   8  14   7     2451.08     2943.04    171.92 o
  10  14   7     4052.97     4183.27    205.00 o
  12  14   7      915.67     1008.02    133.89 o
  14  14   7      118.21      375.07    101.42 o
  16  14   7        4.23      123.37    146.87 o
  18  14   7       45.14      -76.99    171.92 o
  20  14   7       19.10     -106.68    168.83 o
 -21  15   7       80.45      -26.59    164.81 o
 -19  15   7       39.59      250.46    110.70 o
 -17  15   7       90.72      230.36    109.15 o
 -15  15   7       47.14      145.33    151.20 o
 -13  15   7      310.91      449.28    106.99 o
 -11  15   7     1246.50     1210.24    138.83 o
  -9  15   7     1251.88     1150.25    139.14 o
  -7  15   7      534.60      472.16    120.90 o
  -5  15   7     1291.45     1081.61    137.60 o
  -3  15   7      248.17      294.37    114.41 o
  -1  15   7        3.55     -150.89    150.89 o
   1  15   7      164.66     -100.49    162.95 o
   3  15   7      208.63      406.30    109.77 o
   5  15   7      399.40      594.92    107.91 o
   7  15   7        0.00       23.19    137.91 o
   9  15   7        0.01      -23.81    161.41 o
  11  15   7       35.82      -24.43    168.21 o
  13  15   7       76.77      333.02    107.60 o
  15  15   7        7.45       51.95    161.10 o
  17  15   7      128.03       40.20    190.16 o
 -18  16   7     1552.77     1491.00    178.41 o
 -16  16   7     1313.14     1207.46    172.23 o
 -14  16   7      165.98      399.50    116.26 o
 -12  16   7      124.45      138.83    166.04 o
 -10  16   7      169.83       37.10    159.24 o
  -8  16   7        0.09     -166.04    166.04 o
  -6  16   7      162.21      290.96    107.91 o
  -4  16   7      258.48      259.12    123.68 o
  -2  16   7      379.31      270.87    128.01 o
   0  16   7      361.50      374.14    123.99 o
   2  16   7      203.59      267.16    120.28 o
   4  16   7        2.20       85.96    159.55 o
   6  16   7       95.27       37.41    165.74 o
   8  16   7       81.77     -190.47    190.47 o
  10  16   7      359.45      330.85    132.34 o
  12  16   7        4.93       26.59    173.47 o
  14  16   7       95.08      -68.33    167.90 o
 -11  17   7      299.66      336.73    141.31 o
  -9  17   7      380.99      564.61    126.16 o
  -7  17   7      785.41      999.05    141.62 o
  -5  17   7      276.38      300.24    122.45 o
  -3  17   7       83.37      188.62    118.12 o
  -1  17   7      103.78      130.18    185.22 o
   1  17   7       84.57       91.53    181.81 o
   3  17   7      143.54      -39.58    181.20 o
   5  17   7      125.10      146.87    126.16 o
   7  17   7        0.20      -13.61    162.02 o
 -40   0   8      549.59      307.66    140.69 o
 -38   0   8        0.12     -171.61    171.61 o
 -36   0   8      874.06      931.33    137.29 o
 -34   0   8        3.50       43.29     94.93 o
 -32   0   8      996.63      820.02    120.90 o
 -30   0   8     2665.71     2540.14    149.35 o
 -28   0   8     2663.31     2497.47    137.60 o
 -26   0   8    10688.37    11080.14    241.49 o
 -24   0   8     5835.52     6217.85    182.12 o
 -22   0   8     5449.11     5497.71    163.57 o
 -20   0   8       13.13     -102.35    102.35 o
 -18   0   8     1570.36     1525.01     94.93 o
 -16   0   8     8210.04     8703.57    171.61 o
 -14   0   8     1711.53     1968.11     90.60 o
 -12   0   8     5697.96     5397.53    131.10 o
 -10   0   8      295.43      407.54     58.75 o
  -8   0   8    13086.18    12030.03    171.30 o
  -6   0   8     5529.32     5979.76    127.39 o
  -4   0   8    85077.47    95824.65    639.75 o
  -2   0   8    24992.48    29838.53    312.92 o
   0   0   8    34874.11    37852.88    355.90 o
   2   0   8    24534.51    22628.74    226.96 o
   4   0   8    14640.91    13597.09    183.05 o
   6   0   8    23835.32    23309.92    244.58 o
   8   0   8     2489.01     2184.86     89.67 o
  10   0   8    16855.73    17788.71    231.60 o
  12   0   8    11581.65    11839.56    201.29 o
  14   0   8     1147.17     1204.98     84.10 o
  16   0   8     5988.28     6068.82    164.50 o
  18   0   8     4482.10     4753.14    155.53 o
  20   0   8      137.86      -38.96    117.81 o
  22   0   8       27.93      -33.70    119.04 o
  24   0   8     1854.44     1819.07    134.51 o
  26   0   8      269.51      156.46     98.95 o
  28   0   8     1991.15     1932.55    148.42 o
  30   0   8      165.40      192.64    106.37 o
  32   0   8     4296.90     4353.64    217.06 o
  34   0   8      219.83      378.16    115.95 o
 -39   1   8      226.37      -38.96    178.72 o
 -37   1   8        4.45       24.12    158.31 o
 -35   1   8       35.77      101.73    147.80 o
 -33   1   8      122.39     -136.67    142.85 o
 -31   1   8      104.40      195.11     95.55 o
 -29   1   8       11.12      -27.21    132.03 o
 -27   1   8      246.37      293.75     85.34 o
 -25   1   8     1554.98     1399.47    113.17 o
 -23   1   8     5317.28     5238.28    162.64 o
 -21   1   8     2716.42     2666.92    121.83 o
 -19   1   8     1983.19     1925.44    106.99 o
 -17   1   8     2372.30     2325.24    100.49 o
 -15   1   8     1273.01     1192.30     86.89 o
 -13   1   8      757.99      912.16     73.90 o
 -11   1   8      583.54      538.95     64.62 o
  -9   1   8      286.43      337.04     63.08 o
  -7   1   8    23909.91    26678.73    272.41 o
  -5   1   8      409.47      406.92     60.91 o
  -3   1   8     1834.96     1782.89     81.94 o
  -1   1   8      141.69      216.14     52.57 o
   1   1   8     4824.27     5292.40    116.57 o
   3   1   8     5041.88     5364.13    117.50 o
   5   1   8      326.90      285.09     50.40 o
   7   1   8     1888.65     1860.50     85.34 o
   9   1   8     2475.55     2379.66     96.16 o
  11   1   8        4.61       55.35     84.41 o
  13   1   8       40.93       65.55     60.91 o
  15   1   8     2644.81     2682.68    120.28 o
  17   1   8        0.03       69.57     72.35 o
  19   1   8     2811.40     2571.68    132.03 o
  21   1   8      718.47      653.66     91.53 o
  23   1   8      294.20      298.08     90.60 o
  25   1   8      905.43      860.22    114.72 o
  27   1   8        0.16       51.02    131.41 o
  29   1   8      100.18      268.39     89.05 o
  31   1   8      442.44      388.36    129.87 o
  33   1   8      160.19      296.53    115.64 o
  35   1   8      232.75      121.52    191.71 o
 -40   2   8       23.94       40.51    167.59 o
 -38   2   8      602.56      715.20    137.60 o
 -36   2   8      114.50     -153.37    180.27 o
 -34   2   8      632.65      576.98    124.61 o
 -32   2   8      307.10      475.25    102.04 o
 -30   2   8     2412.09     2578.17    154.91 o
 -28   2   8      435.20      361.46    107.91 o
 -26   2   8      722.79      600.79    101.42 o
 -24   2   8     7101.83     6897.80    194.18 o
 -22   2   8     8637.06     8969.18    201.60 o
 -20   2   8    10168.89    10787.32    208.10 o
 -18   2   8    17256.53    17921.05    254.48 o
 -16   2   8    25146.68    27240.25    297.46 o
 -14   2   8    12800.81    14238.08    209.02 o
 -12   2   8     9770.77    11022.32    179.03 o
 -10   2   8    15504.20    16736.48    209.33 o
  -8   2   8     1045.28     1119.33     72.05 o
  -6   2   8     8514.75     8887.24    151.82 o
  -4   2   8    46891.81    50710.65    478.96 o
  -2   2   8    11906.56    11768.75    168.21 o
   0   2   8     4073.00     4858.89    114.72 o
   2   2   8     4386.95     4932.48    115.64 o
   4   2   8      850.30      980.81     70.19 o
   6   2   8     6314.33     6829.16    141.93 o
   8   2   8    14437.78    15285.67    212.43 o
  10   2   8     3464.82     3517.54    116.88 o
  12   2   8     2983.84     2694.43    114.41 o
  14   2   8        3.31      -88.43     88.43 o
  16   2   8       47.90      -95.55    109.15 o
  18   2   8      734.19      754.47     92.76 o
  20   2   8     5862.98     5959.05    179.34 o
  22   2   8      188.76       34.32    140.07 o
  24   2   8      715.77      613.78    106.68 o
  26   2   8      764.22      800.23    122.14 o
  28   2   8      150.34        0.00    138.52 o
  30   2   8     2068.70     1837.93    167.28 o
  32   2   8      512.31      714.89    130.18 o
  34   2   8      198.56      112.24    123.06 o
 -39   3   8      190.63       26.59    131.41 o
 -37   3   8      439.06      686.75    128.01 o
 -35   3   8       18.33      127.08    154.29 o
 -33   3   8      485.10      494.73    115.95 o
 -31   3   8     1276.06     1075.73    127.39 o
 -29   3   8     2273.68     2204.96    144.09 o
 -27   3   8     1602.35     1728.78    128.63 o
 -25   3   8      861.06      975.55     99.56 o
 -23   3   8      520.84      514.52     90.29 o
 -21   3   8       30.90      121.21     75.45 o
 -19   3   8      170.02      251.08     78.85 o
 -17   3   8     1590.89     2374.10    111.62 o
 -15   3   8     2625.89     2885.83    110.39 o
 -13   3   8       56.63       52.57     81.94 o
 -11   3   8     3825.05     4023.10    119.97 o
  -9   3   8     4814.17     5575.01    130.18 o
  -7   3   8     7618.87     8016.21    148.73 o
  -5   3   8    15849.18    16341.00    202.84 o
  -3   3   8    16639.07    15193.84    194.49 o
  -1   3   8      272.14      193.25     52.57 o
   1   3   8       52.91       58.13     49.78 o
   3   3   8     2866.89     3286.57    102.97 o
   5   3   8    10630.99    10909.15    175.63 o
   7   3   8     1392.39     1654.57     84.10 o
   9   3   8     5031.65     5227.46    137.60 o
  11   3   8     7026.32     7508.18    164.81 o
  13   3   8     6669.86     6263.62    166.04 o
  15   3   8     1082.79      875.37     93.69 o
  17   3   8     1969.61     1964.09    116.26 o
  19   3   8     4157.45     4191.31    154.29 o
  21   3   8      216.51      100.80    138.22 o
  23   3   8       29.62       63.39    108.84 o
  25   3   8        5.42      233.45     75.45 o
  27   3   8      142.14       73.28    151.82 o
  29   3   8      207.49      365.17    106.37 o
  31   3   8     1032.92     1150.87    138.22 o
  33   3   8       82.40      -90.29    160.79 o
 -38   4   8      116.34       25.97    192.02 o
 -36   4   8      141.25      376.92    105.75 o
 -34   4   8      419.10      294.98    113.48 o
 -32   4   8       86.21      100.49     96.16 o
 -30   4   8     1068.80      956.69    123.99 o
 -28   4   8       38.17       -9.28    140.07 o
 -26   4   8        7.91      -85.65    128.01 o
 -24   4   8      496.51      517.30     92.45 o
 -22   4   8     6048.28     6322.68    181.20 o
 -20   4   8     3608.89     3962.19    145.95 o
 -18   4   8     6641.74     7197.42    177.79 o
 -16   4   8     8070.57     8538.15    181.50 o
 -14   4   8     1045.56     1375.05     90.29 o
 -12   4   8        1.91       -5.26     79.47 o
 -10   4   8      934.79     1118.40     78.85 o
  -8   4   8      221.90      273.96     59.37 o
  -6   4   8      713.39      990.08     72.97 o
  -4   4   8     3838.16     4597.61    121.21 o
  -2   4   8      415.94      547.30     61.84 o
   0   4   8     4348.79     4687.59    118.12 o
   2   4   8       86.47       33.70     74.83 o
   4   4   8      150.93      100.18     53.80 o
   6   4   8     4685.88     4782.82    128.32 o
   8   4   8      527.57      424.23     69.57 o
  10   4   8       88.60       97.09     64.01 o
  12   4   8      767.23      672.53     83.80 o
  14   4   8     1038.76      992.56     89.05 o
  16   4   8     6764.50     7052.71    182.43 o
  18   4   8     2365.51     2319.98    125.54 o
  20   4   8      616.63      503.39    105.44 o
  22   4   8     2019.21     1975.22    133.58 o
  24   4   8      152.45        9.59    127.08 o
  26   4   8      796.48      901.65    119.04 o
  28   4   8     1586.11     1619.32    151.82 o
  30   4   8      914.24     1285.38    132.96 o
  32   4   8      606.56      678.40    136.05 o
  34   4   8       29.59      -67.72    159.86 o
 -37   5   8        4.36      -12.99    162.95 o
 -35   5   8       88.79      216.45    114.10 o
 -33   5   8      139.11      134.81    155.53 o
 -31   5   8      138.16      299.00    104.82 o
 -29   5   8     1890.76     2032.11    141.00 o
 -27   5   8      556.67      511.74    107.30 o
 -25   5   8     1487.58     1326.81    119.66 o
 -23   5   8     6608.41     6640.54    195.73 o
 -21   5   8     4294.00     4434.96    152.44 o
 -19   5   8     3968.06     3827.68    145.02 o
 -17   5   8     1855.13     1982.64    112.55 o
 -15   5   8       67.34      -24.74    100.49 o
 -13   5   8     6669.35     7134.04    164.19 o
 -11   5   8      865.98      970.91     78.85 o
  -9   5   8     2519.24     2475.21    101.11 o
  -7   5   8      252.87      183.05     64.32 o
  -5   5   8     1621.77     1595.20     87.81 o
  -3   5   8    17113.32    17404.98    225.41 o
  -1   5   8      396.90      374.45     59.06 o
   1   5   8     8066.53     7594.76    154.60 o
   3   5   8      181.67      173.47     57.82 o
   5   5   8    10106.85    10537.79    184.29 o
   7   5   8      402.14      377.23     73.28 o
   9   5   8      861.75      774.56     80.08 o
  11   5   8      285.82      185.52     72.05 o
  13   5   8     1825.55     1823.40    111.93 o
  15   5   8      628.90      610.07     94.62 o
  17   5   8      134.79      116.57     90.60 o
  19   5   8     2239.76     2024.07    128.32 o
  21   5   8     1189.86     1090.88    121.83 o
  23   5   8     3322.65     3267.40    163.26 o
  25   5   8        6.85      -30.61    131.41 o
  27   5   8      445.55      612.85    106.99 o
  29   5   8        0.27      117.19    148.11 o
  31   5   8      258.81      137.91    178.41 o
  33   5   8      107.07      193.87    117.81 o
 -38   6   8      206.33     -149.66    208.41 o
 -36   6   8       31.58       95.55    118.43 o
 -34   6   8       39.92       12.06    149.66 o
 -32   6   8       45.92      100.80    146.26 o
 -30   6   8     1313.30     1015.75    139.45 o
 -28   6   8      391.88      352.81    109.46 o
 -26   6   8       65.33      123.68     84.41 o
 -24   6   8      993.04      867.64    108.22 o
 -22   6   8      158.63      277.67     81.01 o
 -20   6   8       50.12      264.68     77.92 o
 -18   6   8      128.88      128.01     77.30 o
 -16   6   8     3426.44     3395.41    135.74 o
 -14   6   8     2594.30     2508.91    118.12 o
 -12   6   8     1470.92     1365.46     98.95 o
 -10   6   8      174.67      206.86     66.48 o
  -8   6   8     2253.52     2025.00    100.18 o
  -6   6   8       75.94      104.51     57.82 o
  -4   6   8     8021.43     7968.59    167.28 o
  -2   6   8     8847.62     9801.57    180.58 o
   0   6   8    22893.17    22857.55    268.39 o
   2   6   8    12576.15    13646.88    212.73 o
   4   6   8    18459.93    19370.31    256.02 o
   6   6   8    29079.25    29648.98    322.81 o
   8   6   8    20833.11    20821.73    276.12 o
  10   6   8     1174.50     1049.45     92.76 o
  12   6   8     6129.14     5702.41    167.59 o
  14   6   8     2565.92     2385.54    132.65 o
  16   6   8     1004.05      935.35     99.87 o
  18   6   8     1077.10     1030.59    108.53 o
  20   6   8      452.17      576.98     94.62 o
  22   6   8     1831.08     2049.43    133.27 o
  24   6   8      159.38      321.58     95.55 o
  26   6   8      311.24      410.32    109.15 o
  28   6   8      178.14      140.38    156.77 o
  30   6   8      623.62      711.18    131.41 o
  32   6   8       74.62       13.30    166.66 o
 -37   7   8        1.97     -162.95    175.94 o
 -35   7   8      220.90      153.06    128.01 o
 -33   7   8      350.57      419.29    125.23 o
 -31   7   8        6.36      -11.13    160.17 o
 -29   7   8      138.40      100.18    103.58 o
 -27   7   8       18.95       29.68    127.08 o
 -25   7   8      132.96      227.89     87.51 o
 -23   7   8        0.53      -26.28    122.14 o
 -21   7   8       18.58       57.51    119.66 o
 -19   7   8     2105.40     2308.54    128.01 o
 -17   7   8       63.57      312.61     73.90 o
 -15   7   8     1404.00     1328.05    109.77 o
 -13   7   8     9997.75    10574.28    212.43 o
 -11   7   8     7977.33     8176.68    187.69 o
  -9   7   8    10383.25    10706.00    203.15 o
  -7   7   8     4119.76     4485.36    143.16 o
  -5   7   8    10151.16    11371.42    203.77 o
  -3   7   8     1323.17     1459.46     89.98 o
  -1   7   8     1793.98     1709.61     97.71 o
   1   7   8     1522.21     1611.90     98.02 o
   3   7   8      260.22      232.83     76.37 o
   5   7   8       49.25       44.22     93.07 o
   7   7   8     1682.46     1726.61    105.44 o
   9   7   8     1057.79     1187.36    100.49 o
  11   7   8       19.01       21.64     97.71 o
  13   7   8      787.08      825.58     99.26 o
  15   7   8     3618.24     3645.25    152.44 o
  17   7   8       48.81      -51.33    116.57 o
  19   7   8      212.24      240.87     96.16 o
  21   7   8      307.54      319.10    101.11 o
  23   7   8      197.20       10.20    155.84 o
  25   7   8       33.03      131.72    149.66 o
  27   7   8      160.86      263.14    107.60 o
  29   7   8      102.61       81.01    118.43 o
  31   7   8       68.83       13.30    172.54 o
 -36   8   8       14.40      149.66    155.84 o
 -34   8   8        8.47      128.01    167.90 o
 -32   8   8      192.06       84.41    167.59 o
 -30   8   8     1039.26     1208.38    135.12 o
 -28   8   8     2267.56     2541.69    164.50 o
 -26   8   8      998.23     1091.19    122.14 o
 -24   8   8     1549.52     1536.14    128.32 o
 -22   8   8     1413.28     1388.03    125.23 o
 -20   8   8     1017.45      995.65    109.46 o
 -18   8   8       27.62     -118.43    118.43 o
 -16   8   8      175.27      107.30    123.37 o
 -14   8   8        5.15       33.09     75.14 o
 -12   8   8     1608.78     1589.64    112.86 o
 -10   8   8     1155.59     1326.19    100.18 o
  -8   8   8     1301.59     1340.72    102.35 o
  -6   8   8     5904.35     6559.22    169.45 o
  -4   8   8     2892.52     3282.55    129.25 o
  -2   8   8       10.68       83.49    103.28 o
   0   8   8        0.06     -103.58    103.58 o
   2   8   8     4627.45     5283.74    153.06 o
   4   8   8       60.42       26.90    108.84 o
   6   8   8      316.17      405.99     75.45 o
   8   8   8     4326.41     4481.34    159.55 o
  10   8   8     4307.70     4693.46    156.46 o
  12   8   8       53.63      169.45     75.45 o
  14   8   8     2071.47     2217.02    136.05 o
  16   8   8        0.69       87.81     88.74 o
  18   8   8      973.27     1034.61    114.72 o
  20   8   8      650.55      619.65    108.53 o
  22   8   8      106.89       72.97    138.22 o
  24   8   8      207.16      111.01    152.75 o
  26   8   8      160.48      135.43    121.52 o
  28   8   8      569.79      738.70    128.01 o
  30   8   8        8.01       79.78    111.62 o
 -33   9   8     1472.78     1325.57    157.70 o
 -31   9   8     1405.31     1708.37    152.13 o
 -29   9   8       32.03      -57.51    171.92 o
 -27   9   8        0.84      -32.78    154.29 o
 -25   9   8        0.40        0.00    137.91 o
 -23   9   8      421.60      370.12    112.86 o
 -21   9   8      892.23      988.23    119.04 o
 -19   9   8      456.55      518.23     99.56 o
 -17   9   8     4175.79     3867.57    166.66 o
 -15   9   8      793.90      842.59    105.44 o
 -13   9   8     4374.36     3903.13    153.37 o
 -11   9   8     2213.46     2120.85    120.28 o
  -9   9   8     1011.09      969.98     99.26 o
  -7   9   8      204.86       28.45    108.53 o
  -5   9   8        1.31       35.25     83.18 o
  -3   9   8    11073.05    11899.85    230.98 o
  -1   9   8    13096.75    13424.86    241.18 o
   1   9   8     2911.61     3064.56    140.69 o
   3   9   8     5454.97     5940.19    178.72 o
   5   9   8     6328.34     6794.84    187.38 o
   7   9   8      439.64      495.35     89.98 o
   9   9   8        1.44      -63.39    112.24 o
  11   9   8        4.65       74.21    102.04 o
  13   9   8      288.70      332.09     98.02 o
  15   9   8     2603.77     2509.84    149.35 o
  17   9   8        8.15      -38.03    119.97 o
  19   9   8      244.18      266.85    100.80 o
  21   9   8       14.53      127.70    142.85 o
  23   9   8       83.99      112.86    150.27 o
  25   9   8        5.59      143.16    160.17 o
  27   9   8        3.35     -185.22    185.22 o
  29   9   8       70.18        0.00    160.79 o
 -32  10   8        5.78       78.85    115.95 o
 -30  10   8      113.36      124.30    134.81 o
 -28  10   8       16.69      -35.25    156.46 o
 -26  10   8       19.02      -22.26    156.15 o
 -24  10   8      183.33      137.60    147.18 o
 -22  10   8      248.94      256.64     96.78 o
 -20  10   8     1241.03     1136.65    124.61 o
 -18  10   8     3030.66     2682.07    157.70 o
 -16  10   8     1098.08     1037.70    107.91 o
 -14  10   8      768.07      567.40    106.06 o
 -12  10   8      916.43      798.99    104.20 o
 -10  10   8      783.22      833.01     91.53 o
  -8  10   8      820.81     1068.93    100.49 o
  -6  10   8        5.06      -69.26    116.88 o
  -4  10   8      728.87      761.89     94.31 o
  -2  10   8      517.81      300.55    100.80 o
   0  10   8       42.28      153.06     80.39 o
   2  10   8       39.78       -7.73    119.97 o
   4  10   8      865.52      940.30     98.95 o
   6  10   8       40.74      -81.01    129.25 o
   8  10   8       21.63     -127.70    127.70 o
  10  10   8      226.36      311.99     89.36 o
  12  10   8       89.02      126.16     90.29 o
  14  10   8      145.68       84.72    131.72 o
  16  10   8     3293.99     3354.28    166.97 o
  18  10   8      438.74      456.70    115.03 o
  20  10   8      191.01      251.39    110.08 o
  22  10   8      109.16      -34.63    153.37 o
  24  10   8      629.21      894.23    141.62 o
  26  10   8      192.12        0.00    183.67 o
  28  10   8       42.07        0.00    172.85 o
 -31  11   8        3.02     -178.41    178.41 o
 -29  11   8      266.27      -25.36    196.04 o
 -27  11   8     1048.64     1129.23    140.38 o
 -25  11   8      533.69      408.15    120.90 o
 -21  11   8       13.74       68.03     94.31 o
 -19  11   8       49.94       50.09    142.85 o
 -17  11   8       13.71      -38.65    134.20 o
 -15  11   8      428.50      329.31    100.18 o
 -13  11   8       26.26      107.91    130.18 o
 -11  11   8      379.67      428.25     89.05 o
  -9  11   8     1913.86     1969.96    125.54 o
  -7  11   8     3295.63     4000.22    159.55 o
  -5  11   8     1560.96     1671.27    126.47 o
  -3  11   8     2562.55     2963.75    145.02 o
  -1  11   8     1172.12     1094.90    117.19 o
   1  11   8      892.02      903.50    102.35 o
   3  11   8       99.78       93.38     82.25 o
   5  11   8       53.14       60.60    125.85 o
   7  11   8      130.43      213.35     89.05 o
   9  11   8      107.00      279.52     89.98 o
  11  11   8      340.28      474.32     98.95 o
  13  11   8       45.71      133.27     95.55 o
  15  11   8      123.50      334.56     99.26 o
  17  11   8        1.24       21.64    132.65 o
  19  11   8      202.29      225.72    111.93 o
  21  11   8       84.98       23.81    154.60 o
  23  11   8      108.33      106.06    119.04 o
  25  11   8      784.15      761.27    156.15 o
 -28  12   8       87.62      -12.99    159.55 o
 -26  12   8      159.77      324.05    111.93 o
 -24  12   8      195.31      291.89    113.17 o
 -22  12   8        4.72      -56.89    137.29 o
 -20  12   8        1.13      -21.95    145.95 o
 -18  12   8      417.78      494.42    102.66 o
 -16  12   8     1786.97     1837.31    136.98 o
 -14  12   8      770.52      875.37    119.04 o
 -12  12   8       32.59      119.66     88.74 o
 -10  12   8      126.30       93.38    130.79 o
  -8  12   8      350.37      294.06    104.82 o
  -6  12   8     1112.67     1229.41    128.63 o
  -4  12   8     1704.39     2162.60    143.16 o
  -2  12   8     1830.66     1593.35    136.36 o
   0  12   8      658.55      881.86    106.68 o
   2  12   8      402.74      525.34    103.89 o
   4  12   8      454.76      464.12    100.80 o
   6  12   8       54.86       85.34     92.14 o
   8  12   8      406.79      491.33    118.43 o
  10  12   8      178.33      330.85     98.95 o
  12  12   8     1179.98     1571.70    130.49 o
  14  12   8     1184.20     1470.28    138.52 o
  16  12   8      713.02      841.35    128.01 o
  18  12   8     1580.46     1692.29    151.20 o
  20  12   8      803.89      857.43    141.93 o
  22  12   8      383.80      192.64    195.11 o
  24  12   8      224.32       53.80    196.97 o
 -27  13   8      123.78        0.00    171.61 o
 -25  13   8      363.23      303.33    127.39 o
 -23  13   8        0.07      -37.10    140.69 o
 -21  13   8       11.62     -150.89    150.89 o
 -19  13   8       85.78      114.72    133.58 o
 -17  13   8     1435.49     1074.19    143.78 o
 -15  13   8     3403.13     3263.69    178.41 o
 -13  13   8      942.97      767.76    124.92 o
 -11  13   8     3416.02     3639.37    178.10 o
  -9  13   8     2719.45     2485.10    161.41 o
  -7  13   8      338.39      429.80    103.89 o
  -5  13   8      398.49      451.13    104.20 o
  -3  13   8     1239.44     1309.49    132.96 o
  -1  13   8       20.15       19.48    123.06 o
   1  13   8       20.36        0.00    123.06 o
   3  13   8       97.13       94.62    102.97 o
   5  13   8      257.35      243.35    113.17 o
   7  13   8        2.60     -140.69    140.69 o
   9  13   8     1281.33     1334.54    146.56 o
  11  13   8     2712.16     3384.59    181.81 o
  13  13   8      314.82      249.22    106.06 o
  15  13   8        6.03       41.12    107.91 o
  17  13   8        1.30       36.49    145.02 o
  19  13   8      214.26      368.88    126.16 o
  21  13   8      737.89      915.87    143.47 o
 -24  14   8      681.86      704.99    140.07 o
 -22  14   8       99.11      129.25    166.66 o
 -20  14   8       56.03      199.75    107.30 o
 -18  14   8       76.75      181.20    102.35 o
 -16  14   8      163.03       93.69    168.21 o
 -14  14   8        1.11     -162.33    162.33 o
 -12  14   8      113.12       22.26    150.27 o
 -10  14   8      786.70      983.59    122.76 o
  -8  14   8      249.48      312.30    112.55 o
  -6  14   8      960.51     1017.60    128.94 o
  -4  14   8     2225.19     2044.79    152.75 o
  -2  14   8     1221.65      984.52    134.20 o
   0  14   8      323.85       53.18    149.04 o
   2  14   8        2.67       85.65    132.03 o
   4  14   8        0.00     -130.49    135.74 o
   6  14   8      237.40      165.74    180.58 o
   8  14   8       43.72      237.16     96.78 o
  10  14   8       17.53      115.95    146.56 o
  12  14   8       41.95      179.03    105.44 o
  14  14   8        1.30     -149.35    149.35 o
  16  14   8       12.52      -76.68    159.24 o
  18  14   8      273.37      357.44    124.61 o
 -21  15   8       17.06       81.32    152.13 o
 -19  15   8        9.55      -26.28    166.04 o
 -17  15   8        6.87       51.02    106.37 o
 -15  15   8       11.76     -170.99    170.99 o
 -13  15   8        0.25      -24.12    153.37 o
 -11  15   8      129.93      202.22    104.82 o
  -9  15   8       35.68      128.94    145.95 o
  -7  15   8      331.72      497.82    118.12 o
  -5  15   8       55.47      166.66    103.28 o
  -3  15   8       73.85       80.08    115.95 o
  -1  15   8      357.49      350.02    119.35 o
   1  15   8      484.64      421.14    124.30 o
   3  15   8        1.17      215.52    105.13 o
   5  15   8      655.98      803.94    132.34 o
   7  15   8       74.61      156.46    117.19 o
   9  15   8        1.03       12.37    165.43 o
  11  15   8     1074.11     1349.69    147.80 o
  13  15   8      271.01      155.84    182.74 o
  15  15   8       82.66       93.69    161.10 o
 -16  16   8       76.55       60.60    118.43 o
 -14  16   8      143.65      256.95    114.72 o
 -12  16   8        0.52       71.12    108.22 o
 -10  16   8       10.30       25.36    156.77 o
  -8  16   8      100.21        6.18    119.35 o
  -6  16   8       35.69       74.83    161.41 o
  -4  16   8        2.21      161.10    107.60 o
  -2  16   8       28.50      -74.21    163.26 o
   0  16   8       11.83       49.78    145.02 o
   2  16   8      325.99       37.41    131.10 o
   4  16   8      937.33     1202.20    141.00 o
   6  16   8      674.46      661.39    147.80 o
   8  16   8       45.23       98.02    117.19 o
  10  16   8      122.74      193.87    128.63 o
  -9  17   8      121.81      503.39    122.76 o
  -7  17   8        0.34      -26.90    179.65 o
  -5  17   8       30.98     -181.50    181.50 o
  -3  17   8      450.85      160.17    193.56 o
  -1  17   8     1023.73     1089.65    153.68 o
   1  17   8      851.02      826.20    149.35 o
   3  17   8      263.09       54.11    171.30 o
 -39   1   9       14.96      118.74    172.54 o
 -37   1   9       10.98      -43.29    111.01 o
 -35   1   9      141.02       34.63    153.37 o
 -33   1   9      349.69      376.00    114.41 o
 -31   1   9      185.92      250.15    102.97 o
 -29   1   9     2094.94     2125.18    138.52 o
 -27   1   9     2769.95     2558.69    146.87 o
 -25   1   9     8743.29     8215.03    219.23 o
 -23   1   9     2570.17     2481.70    127.39 o
 -21   1   9       32.63      -42.05    106.99 o
 -19   1   9      497.64      622.43     82.87 o
 -17   1   9      585.68      572.34     81.94 o
 -15   1   9    10763.19    11380.07    199.13 o
 -13   1   9     1828.17     1913.07     98.64 o
 -11   1   9      272.49      191.09     59.37 o
  -9   1   9     8582.99     7981.57    155.53 o
  -7   1   9     9460.38     9435.16    162.95 o
  -5   1   9        7.93       29.99     52.87 o
  -3   1   9     1290.72     1871.32     80.70 o
  -1   1   9      828.97      754.47     66.79 o
   1   1   9     1898.77     1940.28     87.51 o
   3   1   9    15113.27    15797.41    209.64 o
   5   1   9     7423.16     7818.00    156.77 o
   7   1   9    14231.56    14092.44    210.26 o
   9   1   9      884.44      998.12     85.03 o
  11   1   9    23394.34    22967.63    286.64 o
  13   1   9     3524.90     3356.76    128.94 o
  15   1   9     5866.63     5372.79    163.88 o
  17   1   9       30.53       97.09    108.53 o
  19   1   9       98.13      -24.12    115.64 o
  21   1   9      521.06      695.41     96.16 o
  23   1   9      891.95     1007.40    101.73 o
  25   1   9      780.22      892.68    102.66 o
  27   1   9        5.48       32.16    127.08 o
  29   1   9       64.51     -162.02    162.02 o
  31   1   9      142.82      227.58    125.23 o
  33   1   9      645.54      611.61    140.07 o
 -38   2   9      236.29      237.78    127.08 o
 -36   2   9       43.02        0.00    158.62 o
 -34   2   9        4.88       11.13    145.95 o
 -32   2   9      252.28     -125.54    164.19 o
 -30   2   9       36.01        9.89    137.60 o
 -28   2   9     2231.94     2212.07    145.64 o
 -26   2   9      493.81      575.13     99.87 o
 -24   2   9     6390.67     6953.46    199.44 o
 -22   2   9     2374.80     2918.61    131.72 o
 -20   2   9     1785.51     1955.12    113.48 o
 -18   2   9     6318.32     7368.72    176.56 o
 -16   2   9      161.21       42.05    106.99 o
 -14   2   9        1.08        0.00     65.24 o
 -12   2   9        2.83      -86.58     86.58 o
 -10   2   9       39.10       25.36     79.78 o
  -8   2   9    15491.36    15191.06    210.57 o
  -6   2   9     1096.58     1183.96     80.08 o
  -4   2   9      556.27      453.30     64.32 o
  -2   2   9     2067.61     2631.67     96.47 o
   0   2   9     5276.49     5213.55    127.08 o
   2   2   9     2519.23     2467.79     94.00 o
   4   2   9        1.15       68.64     52.26 o
   6   2   9     1324.02     1415.86     86.89 o
   8   2   9      148.00       33.70     88.12 o
  10   2   9    11419.24    11832.14    205.93 o
  12   2   9     1928.06     2091.17    109.15 o
  14   2   9      890.14      696.03     94.93 o
  16   2   9      711.51      662.01     95.24 o
  18   2   9     5616.82     5360.42    175.94 o
  20   2   9      134.38       59.06    125.85 o
  22   2   9       32.75      -81.32    124.30 o
  24   2   9      434.05      611.92    105.75 o
  26   2   9       70.64       20.72    142.85 o
  28   2   9      125.22      -44.84    145.64 o
  30   2   9       95.30      197.58    112.24 o
  32   2   9      609.57      595.84    130.79 o
 -39   3   9     1787.79     1987.59    178.10 o
 -37   3   9     2071.07     2483.25    171.92 o
 -35   3   9     2932.47     3092.08    189.85 o
 -33   3   9     1279.43     1625.19    142.54 o
 -31   3   9      666.74      548.22    116.88 o
 -29   3   9     1802.09     1701.88    138.22 o
 -27   3   9     1182.03     1203.74    115.03 o
 -25   3   9      406.51      544.82    102.35 o
 -23   3   9     4527.41     4361.37    163.88 o
 -21   3   9     3801.94     4012.28    149.66 o
 -19   3   9     4288.83     4806.63    151.82 o
 -17   3   9     8564.22     8957.43    191.09 o
 -15   3   9    14360.16    15910.89    240.56 o
 -13   3   9     7687.64     8323.25    172.23 o
 -11   3   9    13494.09    14200.66    214.59 o
  -9   3   9     1641.84     1988.51     94.00 o
  -7   3   9     1799.16     1769.59     88.74 o
  -5   3   9     1710.13     1543.56     87.20 o
  -3   3   9    11936.17    11064.68    180.58 o
  -1   3   9    14401.33    14003.08    200.06 o
   1   3   9     1994.06     1939.97     87.20 o
   3   3   9     1979.33     1845.04     89.36 o
   5   3   9     2438.73     2505.20    101.11 o
   7   3   9     7090.27     7514.67    162.95 o
   9   3   9     6518.55     6487.48    159.86 o
  11   3   9     5585.39     5684.16    153.68 o
  13   3   9    13797.02    13972.78    241.80 o
  15   3   9      294.14      357.75     77.30 o
  17   3   9     2310.75     2533.34    136.67 o
  19   3   9       23.85       66.17    123.99 o
  21   3   9       79.77      102.35     86.89 o
  23   3   9     2121.16     2306.07    137.91 o
  25   3   9     1220.46     1506.77    125.23 o
  27   3   9     1658.77     1751.35    146.56 o
  29   3   9     1322.85     1593.66    141.62 o
  31   3   9     2085.50     2507.05    181.50 o
  33   3   9      613.21      783.22    141.62 o
 -38   4   9       55.91      -26.28    184.91 o
 -36   4   9      259.16      327.76    114.10 o
 -34   4   9        0.10     -115.64    148.11 o
 -32   4   9       16.96      -43.29    164.19 o
 -30   4   9      175.52     -101.11    149.35 o
 -28   4   9      323.81      406.30     95.55 o
 -26   4   9      856.37      847.54    121.83 o
 -24   4   9        0.72       45.45     79.47 o
 -22   4   9     1884.54     2131.37    135.74 o
 -20   4   9      140.69      253.24     79.16 o
 -18   4   9      165.98      312.61     74.52 o
 -16   4   9       90.67       51.33     67.72 o
 -14   4   9        9.43       30.30    105.75 o
 -12   4   9     1289.04     1202.20     92.76 o
 -10   4   9     3621.38     3834.79    126.47 o
  -8   4   9       16.60       42.67     58.44 o
  -6   4   9       37.48       72.97     74.83 o
  -4   4   9     1211.56     1267.44     82.87 o
  -2   4   9     2953.83     3595.77    116.57 o
   0   4   9     2901.28     3656.07    115.03 o
   2   4   9       12.49      -21.34     78.85 o
   4   4   9      167.72      173.77     65.24 o
   6   4   9     4702.31     4968.96    136.67 o
   8   4   9      166.38      229.74     61.22 o
  10   4   9     9036.39     9078.33    189.24 o
  12   4   9      121.94       27.21    113.48 o
  14   4   9       99.82       14.53    100.49 o
  16   4   9     1492.63     1623.65    116.57 o
  18   4   9     6028.30     5781.25    190.16 o
  20   4   9     2925.83     2951.39    148.11 o
  22   4   9      121.72       -9.28    141.93 o
  24   4   9      499.90      523.80     96.78 o
  26   4   9      204.13       53.80    151.20 o
  28   4   9      255.84      616.87    104.51 o
  30   4   9      125.48      203.46    115.33 o
  32   4   9       15.72      105.13    152.44 o
 -37   5   9      128.64      117.50    121.52 o
 -35   5   9      146.36      226.34    116.26 o
 -33   5   9      268.14       91.53    152.13 o
 -31   5   9      276.91      482.98    105.13 o
 -29   5   9      139.71      180.89     99.87 o
 -27   5   9      633.58      828.06    106.37 o
 -25   5   9      411.33      445.26     98.33 o
 -23   5   9      220.93      359.61     85.03 o
 -21   5   9        0.12       58.13     77.61 o
 -19   5   9     1047.47     1307.33    101.11 o
 -17   5   9      529.68      368.88     85.34 o
 -15   5   9      522.03      414.65     92.14 o
 -13   5   9     8025.61     8087.94    181.50 o
 -11   5   9     3692.50     3710.18    129.87 o
  -9   5   9     6521.98     6929.65    162.02 o
  -7   5   9        8.18       89.67     58.75 o
  -5   5   9      625.79      476.18     74.52 o
  -3   5   9    22617.77    23049.88    270.87 o
  -1   5   9     6640.38     6842.76    153.37 o
   1   5   9     2696.18     2546.94    107.91 o
   3   5   9     3214.74     3107.84    114.41 o
   5   5   9      666.59      612.23     73.28 o
   7   5   9      664.95      672.84     85.65 o
   9   5   9      998.88     1132.94     89.05 o
  11   5   9      444.88      408.77     82.87 o
  13   5   9     5287.44     5257.15    163.26 o
  15   5   9     3675.09     3489.10    146.87 o
  17   5   9     3315.03     3455.70    149.35 o
  19   5   9       58.98     -133.27    133.27 o
  21   5   9      104.37      290.66     81.32 o
  23   5   9       15.58      -20.10    135.74 o
  25   5   9       24.48      -21.34    142.54 o
  27   5   9     1050.69      987.92    139.76 o
  29   5   9      592.55      725.09    129.87 o
  31   5   9      287.51      480.82    126.78 o
 -36   6   9      577.44      744.88    142.85 o
 -34   6   9     2608.81     2657.95    187.07 o
 -32   6   9      595.40      439.69    129.56 o
 -30   6   9      517.05      626.76    120.59 o
 -28   6   9       51.18      100.49     93.38 o
 -26   6   9      532.01      486.38    110.39 o
 -24   6   9       29.58       35.56     89.05 o
 -22   6   9      896.23      877.22    100.80 o
 -20   6   9      861.48      980.81    106.06 o
 -18   6   9       90.65      216.14     81.94 o
 -16   6   9      145.94      250.77     78.23 o
 -14   6   9     1097.91     1148.40     97.40 o
 -12   6   9     9809.21    10178.18    207.79 o
 -10   6   9    17945.26    17073.20    252.93 o
  -8   6   9    11760.31    10792.58    202.22 o
  -6   6   9     4962.33     4797.05    145.95 o
  -4   6   9     4683.80     4684.19    141.93 o
  -2   6   9     1327.90     1658.90     91.22 o
   0   6   9        2.16       47.31     96.78 o
   2   6   9     9418.63     9434.54    192.64 o
   4   6   9     1230.68     1090.57     88.74 o
   6   6   9     7786.58     7538.79    180.89 o
   8   6   9      137.31      171.30     77.92 o
  10   6   9       27.73       63.39     72.35 o
  12   6   9     2892.10     2759.37    142.54 o
  14   6   9     2907.63     3102.28    137.60 o
  16   6   9     1943.26     1927.91    129.56 o
  18   6   9       68.51        8.97    126.78 o
  20   6   9       26.01      -75.45    125.54 o
  22   6   9      672.09      521.32    113.48 o
  24   6   9     1139.01     1121.50    133.89 o
  26   6   9      221.90      369.81    116.57 o
  28   6   9      616.73      715.20    123.99 o
  30   6   9       47.33       38.65    162.64 o
 -35   7   9        2.78       12.99    179.65 o
 -33   7   9      113.59       36.49    167.28 o
 -31   7   9      127.04      -57.20    161.41 o
 -29   7   9     1371.79     1508.01    149.04 o
 -27   7   9     1645.88     1784.44    142.54 o
 -25   7   9        6.59      -38.34    128.94 o
 -23   7   9     1239.11     1374.12    126.78 o
 -21   7   9      594.96      792.19    106.37 o
 -19   7   9      169.11      153.37     89.05 o
 -17   7   9     5568.89     5656.64    179.65 o
 -15   7   9     2390.13     2378.73    131.72 o
 -13   7   9     9312.38     9256.75    209.95 o
 -11   7   9     9234.81     8220.28    190.78 o
  -9   7   9      959.85     1048.21     87.81 o
  -7   7   9     1072.78     1019.15     93.38 o
  -5   7   9      955.01      865.78     91.22 o
  -3   7   9     3215.55     3463.12    126.16 o
  -1   7   9       54.60      -57.20    106.06 o
   1   7   9     3775.06     3793.36    137.29 o
   3   7   9     4604.77     5106.25    152.75 o
   5   7   9     3335.49     3479.82    135.12 o
   7   7   9      354.55      357.13     78.23 o
   9   7   9     7870.63     7864.69    197.89 o
  11   7   9     1275.23     1289.09    106.99 o
  13   7   9      333.16      213.35     88.12 o
  15   7   9     1685.33     1838.86    121.83 o
  17   7   9      176.84       98.95    133.58 o
  19   7   9     2142.81     2090.24    138.52 o
  21   7   9      705.59      732.82    119.35 o
  23   7   9     1447.53     1465.64    148.42 o
  25   7   9      196.30       22.88    156.46 o
  27   7   9        8.44       36.49    147.18 o
  29   7   9        0.24     -128.94    170.99 o
 -34   8   9        7.56      -64.93    171.92 o
 -32   8   9      145.38      -12.37    161.10 o
 -30   8   9       17.60      -92.45    164.19 o
 -28   8   9      435.14      310.75    116.88 o
 -26   8   9      833.00      813.22    124.30 o
 -24   8   9     1608.07     1703.42    134.51 o
 -22   8   9     4334.44     4329.21    182.74 o
 -20   8   9     4684.91     4477.94    177.18 o
 -18   8   9     4898.95     4718.51    175.01 o
 -16   8   9     4406.17     4261.81    166.04 o
 -14   8   9     1035.44      844.75    100.80 o
 -12   8   9       56.62      110.70     76.68 o
 -10   8   9      368.13      508.03     85.34 o
  -8   8   9      954.42     1048.83     94.93 o
  -6   8   9     7608.51     7606.20    187.69 o
  -4   8   9     3184.76     3080.94    138.83 o
  -2   8   9     1788.94     1784.13    114.41 o
   0   8   9     9852.18    10368.96    212.43 o
   2   8   9     1483.77     1393.60    105.44 o
   4   8   9      105.44      107.30    112.86 o
   6   8   9      371.16      427.02     88.12 o
   8   8   9      325.03      324.36     89.67 o
  10   8   9      253.34      389.60     89.98 o
  12   8   9      245.32      195.42     82.56 o
  14   8   9      373.17      323.12     94.00 o
  16   8   9      753.09      868.87    110.70 o
  18   8   9       11.72      -68.03    129.87 o
  20   8   9        0.03       51.33    132.65 o
  22   8   9       97.18      228.20    101.42 o
  24   8   9      229.18     -161.10    173.16 o
  26   8   9      842.17      714.27    155.84 o
  28   8   9        9.20      -38.96    172.23 o
 -33   9   9        8.13     -178.72    178.72 o
 -31   9   9       99.86       88.12    163.88 o
 -29   9   9      916.90     1203.74    133.58 o
 -27   9   9      916.66      733.44    129.25 o
 -25   9   9      591.19      598.93    119.04 o
 -23   9   9     1025.20      959.47    125.85 o
 -21   9   9      850.39     1052.85    122.45 o
 -19   9   9     3194.99     3054.35    159.86 o
 -17   9   9       74.66      -97.09    136.98 o
 -15   9   9      351.06      271.18     96.16 o
 -13   9   9      118.29      216.75     82.56 o
  -9   9   9        4.78       69.57    116.26 o
  -7   9   9     1055.56     1262.19    106.68 o
  -5   9   9     2940.02     3083.11    142.24 o
  -3   9   9      762.35      887.73     99.56 o
  -1   9   9      529.14      635.11     93.07 o
   1   9   9      563.30      501.53     94.00 o
   3   9   9      458.22      319.72     85.96 o
   5   9   9       77.88       42.98     83.18 o
   7   9   9     3904.64     4096.07    158.31 o
   9   9   9        1.92      -83.18    114.10 o
  11   9   9       17.03      168.83     81.94 o
  13   9   9     1128.26     1112.53    114.10 o
  15   9   9       68.92      -94.93    137.91 o
  17   9   9        7.20       19.79    138.83 o
  19   9   9     1729.23     1978.00    153.68 o
  21   9   9      871.26     1068.31    135.74 o
  23   9   9     1060.90     1251.36    145.02 o
  25   9   9     1103.43     1402.87    154.91 o
  27   9   9      793.53      849.70    142.85 o
 -32  10   9      321.97      412.17    137.60 o
 -30  10   9      408.18      339.82    123.37 o
 -28  10   9      169.93        0.00    163.26 o
 -26  10   9       42.07      -23.19    110.08 o
 -24  10   9      107.05       88.12    148.42 o
 -22  10   9     1372.42     1231.88    139.45 o
 -20  10   9     2197.26     2404.71    147.80 o
 -18  10   9     1322.60     1234.05    133.89 o
 -16  10   9     3026.22     2466.24    149.35 o
 -14  10   9      723.48      624.29    106.68 o
 -12  10   9      389.98      346.31     93.69 o
 -10  10   9       99.92       50.71    125.85 o
  -8  10   9       76.31       57.82     86.27 o
  -6  10   9      299.89      416.81     98.64 o
  -4  10   9       37.69       28.45     87.20 o
  -2  10   9     4380.54     4572.25    167.28 o
   0  10   9       42.99       28.45     92.14 o
   2  10   9     1167.86     1340.11    115.64 o
   4  10   9     2683.58     2630.43    143.78 o
   6  10   9     2255.19     2121.78    141.00 o
   8  10   9       78.55       26.59    135.43 o
  10  10   9       49.96     -101.42    145.02 o
  12  10   9       35.07        0.00    124.30 o
  14  10   9     1592.42     1819.69    135.12 o
  16  10   9     1311.08     1448.95    137.60 o
  18  10   9       89.83     -148.73    148.73 o
  20  10   9      192.03     -171.30    171.30 o
  22  10   9        6.32      218.61    105.13 o
  24  10   9        0.22       12.68    150.89 o
  26  10   9      171.81      195.42    124.61 o
 -31  11   9        8.17       82.56    172.23 o
 -29  11   9      151.66       52.57    122.76 o
 -27  11   9       92.77       37.41    179.65 o
 -25  11   9      819.36      791.88    145.95 o
 -23  11   9      466.77      500.61    123.68 o
 -21  11   9      718.16      696.95    122.45 o
 -19  11   9      114.92      -94.00    139.14 o
 -17  11   9      155.00      -70.50    145.64 o
 -15  11   9      109.23       48.55    125.85 o
 -13  11   9       76.25       85.03    127.70 o
 -11  11   9      256.31      303.64    100.80 o
  -9  11   9     1106.91     1393.29    117.19 o
  -7  11   9     2578.13     2763.08    152.75 o
  -5  11   9     3239.00     3750.38    170.68 o
  -3  11   9    10051.18    10588.81    254.48 o
  -1  11   9     4392.92     4942.06    181.81 o
   1  11   9     3878.82     4350.86    168.83 o
   3  11   9     2351.24     2383.06    143.47 o
   5  11   9     1902.83     2224.75    143.47 o
   7  11   9      258.02       94.31    133.89 o
   9  11   9       55.64       77.61    126.78 o
  11  11   9       27.52      -90.29    133.58 o
  13  11   9      178.71      187.69     96.47 o
  15  11   9      645.50      597.70    125.23 o
  17  11   9      933.25     1033.06    132.96 o
  19  11   9      532.98      552.55    132.96 o
  21  11   9      691.15      803.63    141.93 o
  23  11   9      256.53      457.94    121.83 o
  25  11   9       71.69       27.52    191.40 o
 -28  12   9      422.78      512.36    131.72 o
 -26  12   9       59.80      -77.30    166.97 o
 -24  12   9       19.57      -12.37    159.24 o
 -22  12   9      148.92       82.87    164.19 o
 -20  12   9      292.02       79.47    155.53 o
 -18  12   9        1.62     -154.91    154.91 o
 -16  12   9      508.46      588.11    106.68 o
 -14  12   9      889.84      951.74    118.74 o
 -12  12   9     1024.06      807.34    122.14 o
 -10  12   9     4265.92     4237.69    181.81 o
  -8  12   9     1585.69     1555.93    133.58 o
  -6  12   9      878.49      826.82    118.74 o
  -4  12   9     2107.95     1848.75    143.78 o
  -2  12   9     1399.21     1240.23    125.23 o
   0  12   9      996.74     1165.71    126.47 o
   2  12   9     1296.02     1443.69    130.49 o
   4  12   9     3091.70     3414.58    169.14 o
   6  12   9     1864.24     2178.99    141.31 o
   8  12   9      908.67     1042.96    123.68 o
  10  12   9      188.09      116.26     99.26 o
  12  12   9       13.28      -21.95    141.00 o
  14  12   9      111.68      -68.03    133.27 o
  16  12   9       18.64     -148.42    148.42 o
  18  12   9        0.04     -173.16    173.16 o
  20  12   9      125.07      372.90    126.47 o
  22  12   9      223.79      369.81    119.04 o
 -25  13   9      169.31      -39.89    189.24 o
 -23  13   9      221.45      269.32    116.57 o
 -21  13   9      107.34      209.95    106.68 o
 -19  13   9      143.10      166.66    113.79 o
 -17  13   9       79.23      207.48    102.97 o
 -15  13   9       82.95      100.80    106.37 o
 -13  13   9       14.29       43.60    145.64 o
 -11  13   9      191.31     -117.50    146.26 o
  -9  13   9        1.52      -10.51    140.69 o
  -7  13   9      466.00      653.66    113.79 o
  -5  13   9       48.67      -51.64    147.49 o
  -3  13   9       12.94     -112.86    147.18 o
  -1  13   9      147.48       10.20    155.84 o
   1  13   9       15.75      -82.87    166.04 o
   3  13   9        9.42      183.67     99.56 o
   5  13   9        1.72      -64.01    157.08 o
   7  13   9      105.23      207.17    108.84 o
   9  13   9       62.61     -165.43    165.43 o
  11  13   9       36.97      115.03    145.64 o
  13  13   9        0.10      -83.18    148.11 o
  15  13   9       80.72      104.82    104.51 o
  17  13   9       58.58       25.66    160.79 o
  19  13   9      122.79      113.17    131.41 o
 -22  14   9        6.11      -80.39    173.47 o
 -20  14   9      103.00        0.00    161.41 o
 -18  14   9       90.30       37.72    161.10 o
 -16  14   9      202.45      -12.06    160.17 o
 -14  14   9       77.35      178.10    102.97 o
 -12  14   9      548.13      337.04    122.14 o
 -10  14   9      722.90      993.17    125.85 o
  -8  14   9      217.29       73.28    118.12 o
  -6  14   9      586.11      390.53    126.47 o
  -4  14   9       53.50     -111.01    163.88 o
  -2  14   9      132.69       55.66    160.48 o
   0  14   9      138.90      133.89    144.71 o
   2  14   9      328.22      596.46    112.55 o
   4  14   9      909.10      940.92    138.52 o
   6  14   9        0.23     -104.51    169.45 o
   8  14   9      166.65      320.34    121.52 o
  10  14   9      465.77      662.94    128.32 o
  12  14   9        7.72       37.41    148.73 o
  14  14   9        0.26      -51.64    156.15 o
  16  14   9      787.36     1008.63    151.82 o
 -19  15   9       91.64      122.14    164.81 o
 -17  15   9      126.88      -26.28    176.25 o
 -15  15   9        0.25     -102.97    171.92 o
 -13  15   9      131.43      163.88    115.95 o
 -11  15   9      255.95      421.14    122.76 o
  -9  15   9        1.22      -12.06    139.76 o
  -7  15   9       94.57       84.72    118.74 o
  -5  15   9     1717.09     1986.66    170.37 o
  -3  15   9     1508.13     1419.57    150.58 o
  -1  15   9      614.98      768.07    130.18 o
   1  15   9      300.06      145.02    132.34 o
   3  15   9        7.94       85.34    158.62 o
   5  15   9      211.47      321.89    122.76 o
   7  15   9      553.18      460.10    140.69 o
   9  15   9        1.26     -167.28    172.23 o
  11  15   9       12.20      132.03    170.06 o
  13  15   9       24.91      115.33    133.89 o
 -14  16   9       27.96      -81.94    160.48 o
 -12  16   9        0.01     -174.39    174.39 o
 -10  16   9       21.42       79.16    151.82 o
  -8  16   9       17.00     -167.90    167.90 o
  -6  16   9      171.64      265.92    120.90 o
  -4  16   9       83.34       12.99    179.34 o
  -2  16   9      172.79       25.97    195.73 o
   0  16   9       55.03       77.92    158.62 o
   2  16   9       12.70      -65.24    187.07 o
   4  16   9      282.98       66.17    199.13 o
   6  16   9      985.55     1112.84    162.95 o
   8  16   9      566.46      430.11    138.52 o
 -38   0  10      393.04      154.91    186.76 o
 -36   0  10     1111.86     1316.30    142.85 o
 -34   0  10     2085.12     2123.95    157.08 o
 -32   0  10     1864.11     2132.91    149.97 o
 -30   0  10      121.18      236.85     98.02 o
 -28   0  10       42.02       64.62    132.03 o
 -26   0  10      796.48      710.25    107.91 o
 -24   0  10     2454.71     2574.77    136.36 o
 -22   0  10      187.70      270.87     81.01 o
 -20   0  10     5668.46     5321.77    162.64 o
 -18   0  10    19646.98    18630.99    274.27 o
 -16   0  10     6061.04     5346.20    154.60 o
 -14   0  10    25364.47    25980.54    299.31 o
 -12   0  10    34615.54    36077.72    371.98 o
 -10   0  10    13953.30    15169.10    219.23 o
  -8   0  10    12815.75    14796.51    213.66 o
  -6   0  10    11247.90    12573.00    196.66 o
  -4   0  10      243.53      255.10     64.62 o
  -2   0  10      221.91      222.63     62.46 o
   0   0  10     2916.96     2974.58    104.51 o
   2   0  10      418.03      444.64     64.32 o
   4   0  10      234.82      174.39     59.68 o
   6   0  10     3487.60     3862.31    123.68 o
   8   0  10    12373.29    12371.39    211.50 o
  10   0  10      722.34      637.28     86.27 o
  12   0  10    17436.98    16497.15    259.12 o
  14   0  10    15918.58    14993.47    258.81 o
  16   0  10      227.14      325.60     81.94 o
  18   0  10       12.30     -127.08    127.08 o
  20   0  10     3118.55     3104.13    145.33 o
  22   0  10     1938.01     1867.92    134.20 o
  24   0  10      489.61      427.02     97.09 o
  26   0  10      950.66     1032.44    122.14 o
  28   0  10      339.24      149.66    157.39 o
  30   0  10       50.38      -85.96    158.93 o
  32   0  10     1714.59     1903.48    169.75 o
 -39   1  10      395.73      739.01    123.06 o
 -37   1  10      251.18      320.65    119.97 o
 -35   1  10      268.78      354.04    109.77 o
 -33   1  10        1.21      162.64     94.00 o
 -31   1  10     1435.53     1621.18    138.83 o
 -29   1  10        0.18       39.27    137.29 o
 -27   1  10       97.82       27.52    128.01 o
 -25   1  10        1.66     -123.68    123.68 o
 -23   1  10       51.99      172.23     80.39 o
 -21   1  10        2.62        7.42    108.84 o
 -19   1  10     1992.73     1945.84    120.90 o
 -17   1  10      546.69      566.16     84.72 o
 -15   1  10        0.06       43.91    101.73 o
 -13   1  10      851.11      801.78     82.87 o
 -11   1  10        9.79       74.83     57.82 o
  -9   1  10     1676.17     1809.48     91.83 o
  -7   1  10      535.36      521.94     72.05 o
  -5   1  10       78.24       46.07     58.44 o
  -3   1  10      910.40     1048.21     73.28 o
  -1   1  10     1268.05     1399.78     85.03 o
   1   1  10      357.16      235.31     60.60 o
   3   1  10     4156.91     4750.66    131.41 o
   5   1  10     1644.20     1577.27     90.60 o
   7   1  10      151.61       49.78     69.26 o
   9   1  10      576.06      632.02     81.94 o
  11   1  10      850.98      777.97     92.76 o
  13   1  10     1120.66     1267.44    109.15 o
  15   1  10    11370.19    11252.06    233.45 o
  17   1  10     1356.84     1256.93    112.24 o
  19   1  10      436.75      408.46    101.42 o
  21   1  10     1453.49     1670.34    121.21 o
  23   1  10      272.07      248.29     98.64 o
  25   1  10        4.27      -72.97    137.29 o
  27   1  10       21.65     -122.76    149.97 o
  29   1  10        8.21     -151.20    151.20 o
  31   1  10       72.60      101.73    162.95 o
 -38   2  10      286.82      -93.38    206.24 o
 -36   2  10      508.74      649.95    132.03 o
 -34   2  10      825.18      819.09    140.07 o
 -32   2  10      292.29     -174.08    174.08 o
 -30   2  10        3.60     -158.31    158.31 o
 -28   2  10      924.19      937.83    123.37 o
 -26   2  10      494.98      541.42    101.11 o
 -24   2  10     1037.05     1072.02    113.17 o
 -22   2  10      556.58      368.88     90.91 o
 -20   2  10     1656.01     1567.99    119.66 o
 -18   2  10     2759.30     2742.05    131.72 o
 -16   2  10     3190.20     3179.58    129.25 o
 -14   2  10     2606.37     2865.74    120.90 o
 -12   2  10     6231.09     7569.40    171.30 o
 -10   2  10      155.34       56.89     91.83 o
  -8   2  10     1090.07     1397.31     84.72 o
  -6   2  10      984.32     1155.20     80.39 o
  -4   2  10     7778.91     8354.17    165.12 o
  -2   2  10      316.52      360.54     64.01 o
   0   2  10      318.33      165.12     68.33 o
   2   2  10     2089.51     2472.11    104.20 o
   4   2  10       12.84       74.52     81.01 o
   6   2  10     1875.15     1845.35    101.73 o
   8   2  10     3180.96     3339.75    130.49 o
  10   2  10     4295.58     4426.62    142.85 o
  12   2  10     3358.84     3727.19    136.05 o
  14   2  10     6729.54     6766.39    187.69 o
  16   2  10      175.70      147.80     86.58 o
  18   2  10    10012.65    10407.00    244.27 o
  20   2  10     1209.10     1148.40    123.37 o
  22   2  10     1068.27      994.10    122.45 o
  24   2  10      962.59      901.65    119.66 o
  26   2  10      635.67      501.53    119.66 o
  28   2  10        5.96      101.42    102.04 o
  30   2  10        6.62       38.03    166.35 o
  32   2  10       10.04        0.00    169.45 o
 -37   3  10        5.23      -25.97    174.39 o
 -35   3  10       23.99       61.22    120.59 o
 -33   3  10      110.00      269.63    119.04 o
 -31   3  10        4.62      107.30    154.91 o
 -29   3  10       43.96      -50.40    145.95 o
 -27   3  10      190.90      324.67    102.04 o
 -25   3  10     1653.85     1617.46    125.54 o
 -23   3  10     1758.01     1619.63    123.37 o
 -21   3  10     6374.28     6045.01    186.45 o
 -19   3  10     3552.25     3603.81    145.33 o
 -17   3  10     2407.21     2381.21    123.06 o
 -15   3  10        7.45      176.25     67.41 o
 -13   3  10      754.37      684.28     83.80 o
 -11   3  10      537.83      548.53     77.61 o
  -9   3  10     2455.58     2359.87    104.82 o
  -7   3  10     4030.58     4147.09    128.32 o
  -5   3  10     3462.11     3302.03    115.64 o
  -3   3  10     2186.84     1987.59    100.80 o
  -1   3  10     5534.37     5655.41    144.09 o
   1   3  10     1362.26     1452.66     90.29 o
   3   3  10     1591.75     1749.50     98.33 o
   5   3  10      709.84      639.13     76.37 o
   7   3  10       61.89        6.18     65.24 o
   9   3  10      969.99     1099.85     98.95 o
  11   3  10     7659.35     8101.86    192.95 o
  13   3  10      500.59      575.13     97.09 o
  15   3  10      481.84      631.40     94.62 o
  17   3  10     1306.99     1337.01    115.03 o
  19   3  10     4710.65     4423.21    181.20 o
  21   3  10      201.97      320.96     90.91 o
  23   3  10        0.06     -159.24    159.24 o
  25   3  10     1032.54     1224.46    125.23 o
  27   3  10       66.19       46.69    153.06 o
  29   3  10      964.27      972.15    139.76 o
  31   3  10       14.96      -93.07    155.53 o
 -38   4  10     1089.38     1074.81    162.64 o
 -36   4  10     1493.98     1883.38    156.46 o
 -34   4  10      901.77      735.60    137.91 o
 -32   4  10      297.43      576.67    115.95 o
 -30   4  10      763.04      827.13    124.61 o
 -28   4  10      384.29      462.27    118.43 o
 -26   4  10     2182.50     2414.91    148.73 o
 -24   4  10      726.18      468.45     99.87 o
 -22   4  10     1629.02     1584.38    124.30 o
 -20   4  10      803.91      806.41    107.30 o
 -18   4  10      266.97      453.92     82.87 o
 -16   4  10     1861.68     1957.28    115.64 o
 -14   4  10       29.01       52.87    101.42 o
 -12   4  10     2465.21     2301.12    115.03 o
 -10   4  10      510.73      399.81     81.01 o
  -8   4  10     2270.31     2290.92    108.84 o
  -6   4  10      684.11      483.29     72.97 o
  -4   4  10     4769.81     4602.86    137.91 o
  -2   4  10    11527.07    12582.27    208.72 o
   0   4  10    11305.30    12175.05    207.79 o
   2   4  10     2473.95     2596.42    108.53 o
   4   4  10       11.76      129.25     59.37 o
   6   4  10     5814.62     6292.37    162.02 o
   8   4  10     2469.42     2299.89    119.35 o
  10   4  10     1498.36     1654.57    102.04 o
  12   4  10     6391.10     6881.72    188.62 o
  14   4  10      755.13      681.49     94.31 o
  16   4  10       60.80      -92.14    118.12 o
  18   4  10      305.85      463.19    102.66 o
  20   4  10      254.92      -94.93    140.07 o
  22   4  10      618.19      627.38    115.95 o
  24   4  10      170.84      296.84    106.68 o
  26   4  10      303.98      598.63    107.60 o
  28   4  10      633.34      693.55    135.12 o
  30   4  10     1305.51     1674.36    159.24 o
 -37   5  10      156.88     -193.87    193.87 o
 -35   5  10      417.74      489.78    127.39 o
 -33   5  10     1966.13     2037.68    168.21 o
 -31   5  10      647.55      757.56    121.83 o
 -29   5  10       59.09      295.29    100.18 o
 -27   5  10      478.63      490.40    112.86 o
 -25   5  10     1337.95     1448.64    132.34 o
 -23   5  10      974.60     1223.53    110.39 o
 -21   5  10      546.40      397.02    107.30 o
 -19   5  10     1502.73     1807.32    117.81 o
 -17   5  10      677.72      630.78     97.71 o
 -15   5  10     2105.81     2191.97    125.85 o
 -13   5  10      621.59      795.28     94.00 o
 -11   5  10     5125.14     5128.83    156.15 o
  -9   5  10     7878.22     8007.24    180.89 o
  -7   5  10     4507.95     4778.49    143.16 o
  -5   5  10     7065.86     6470.17    160.17 o
  -3   5  10      236.34      270.87     74.83 o
  -1   5  10     7021.31     6900.28    168.21 o
   1   5  10     3427.92     3571.35    134.20 o
   3   5  10     2005.87     2361.73    112.55 o
   5   5  10     1540.74     1563.66    108.84 o
   7   5  10     3604.26     3673.39    138.52 o
   9   5  10        9.53       42.98     74.83 o
  11   5  10      190.82      259.73     79.16 o
  13   5  10     1368.77     1413.70    113.17 o
  15   5  10      968.50      903.50    107.91 o
  17   5  10     1746.71     1774.23    130.79 o
  19   5  10      478.98      577.91     99.26 o
  21   5  10      679.10      826.20    112.55 o
  23   5  10      380.21      493.19    111.01 o
  25   5  10       32.35      -91.22    141.62 o
  27   5  10      220.29      279.52    121.52 o
  29   5  10      332.56      239.33    130.79 o
  31   5  10      189.20     -199.13    199.13 o
 -36   6  10      416.23      511.12    145.02 o
 -34   6  10       18.36     -164.50    188.31 o
 -32   6  10      146.47       23.81    163.26 o
 -30   6  10       10.48     -164.50    164.50 o
 -28   6  10       55.45       63.39    134.20 o
 -26   6  10       60.78       69.57     98.33 o
 -24   6  10      594.66      670.67    114.72 o
 -22   6  10      753.53      802.08    108.22 o
 -20   6  10     2092.40     2106.94    134.20 o
 -18   6  10     6509.48     7124.14    203.46 o
 -16   6  10     9236.44     9546.78    221.70 o
 -14   6  10     8482.07     9069.98    210.57 o
 -12   6  10    25522.41    25285.14    329.92 o
 -10   6  10     8248.43     7726.17    188.00 o
  -8   6  10     5984.72     5568.83    162.02 o
  -6   6  10     7962.47     8264.81    187.38 o
  -4   6  10     5471.35     5476.68    159.24 o
  -2   6  10    13564.06    13582.25    233.76 o
   0   6  10     5646.99     5689.11    162.95 o
   2   6  10     3965.18     4304.79    146.87 o
   4   6  10      188.76      236.23     81.63 o
   6   6  10      226.59      191.09     80.39 o
   8   6  10     4561.43     4730.57    161.72 o
  10   6  10     3215.66     3314.09    143.16 o
  12   6  10      163.94      246.44     78.54 o
  14   6  10      724.35      809.20    102.04 o
  16   6  10      345.34      197.89     98.95 o
  18   6  10      262.86      428.87     99.87 o
  20   6  10     1202.38     1440.29    130.18 o
  22   6  10     1058.35      906.91    139.76 o
  24   6  10        7.67       56.89    139.14 o
  26   6  10      114.76      127.08    105.44 o
  28   6  10       32.21      -38.34    121.21 o
  30   6  10      242.05      380.02    131.10 o
 -35   7  10      428.18      586.57    130.18 o
 -33   7  10      241.94      351.88    122.45 o
 -31   7  10       16.84     -176.56    176.56 o
 -29   7  10     1377.56     1890.49    143.78 o
 -27   7  10     1858.85     1790.00    152.75 o
 -25   7  10     1220.87     1008.02    132.03 o
 -23   7  10      762.22      727.57    119.04 o
 -21   7  10      327.82      385.27     98.33 o
 -19   7  10      722.13      814.14    111.01 o
 -17   7  10      884.76     1021.00    112.55 o
 -15   7  10      184.04      140.38     88.12 o
 -13   7  10       99.83       41.43     82.56 o
 -11   7  10     1535.83     1213.95    105.44 o
  -9   7  10      108.95      141.62     75.45 o
  -7   7  10      971.76      910.93     97.09 o
  -5   7  10        1.31     -126.16    126.16 o
  -3   7  10      136.91      181.81     83.18 o
  -1   7  10       96.22      203.46     75.45 o
   1   7  10     1356.36     1239.92    110.08 o
   3   7  10     3345.91     3369.13    136.98 o
   5   7  10     1179.56     1359.59    105.75 o
   7   7  10     4431.01     4249.44    164.19 o
   9   7  10     1436.63     1439.05    117.81 o
  11   7  10      327.64      358.37     84.10 o
  13   7  10      149.41      233.45     76.99 o
  15   7  10     1458.32     1495.64    123.37 o
  17   7  10       35.85       47.93    128.32 o
  19   7  10        3.80      197.58     96.47 o
  21   7  10       84.15      230.67    110.08 o
  23   7  10        0.04     -147.80    147.80 o
  25   7  10      182.73      289.11    110.39 o
  27   7  10       24.14       38.34    170.06 o
  29   7  10       17.89        0.00    162.64 o
 -34   8  10       89.34     -133.89    192.02 o
 -32   8  10        2.51       50.71    171.61 o
 -30   8  10      405.39      645.93    126.78 o
 -28   8  10      932.93     1086.56    130.79 o
 -26   8  10     1154.09     1173.75    131.10 o
 -24   8  10      282.15      325.29    104.82 o
 -22   8  10      884.14      985.44    111.62 o
 -20   8  10      217.41      271.48     97.40 o
 -18   8  10     1193.45     1328.05    124.92 o
 -16   8  10      756.68      733.75    108.84 o
 -14   8  10     3250.84     3672.15    153.99 o
 -12   8  10      636.71      731.59     96.47 o
 -10   8  10     1214.21     1500.89    111.01 o
  -8   8  10      204.09      431.34     85.34 o
  -6   8  10     1851.71     1595.20    112.55 o
  -4   8  10      825.03     1136.34    100.49 o
  -2   8  10     2933.73     2948.60    137.29 o
   0   8  10     5780.61     6392.56    185.52 o
   2   8  10      398.70      493.80     93.07 o
   4   8  10      211.70      308.28     83.18 o
   6   8  10       25.09       63.39    117.19 o
   8   8  10     2088.23     2334.21    128.63 o
  10   8  10     1008.79     1070.48    102.35 o
  12   8  10      404.77      351.57    102.97 o
  14   8  10      116.66       74.52    132.03 o
  16   8  10      161.72      289.11     95.24 o
  18   8  10     1792.73     1949.55    147.18 o
  20   8  10     7339.59     7230.20    247.37 o
  22   8  10     1887.06     1723.83    159.86 o
  24   8  10     2182.45     2108.18    185.22 o
  26   8  10     1015.59      951.12    147.49 o
  28   8  10      441.68      496.28    134.51 o
 -33   9  10      134.05       81.01    178.10 o
 -31   9  10       76.16      141.00    116.88 o
 -29   9  10      267.44      273.34    114.72 o
 -27   9  10      247.52      426.40    115.95 o
 -25   9  10      122.03      186.14     99.26 o
 -23   9  10     1304.02     1459.77    128.63 o
 -21   9  10     2634.59     2437.48    157.39 o
 -19   9  10     1999.03     1822.78    145.95 o
 -17   9  10     1322.35     1653.95    131.10 o
 -15   9  10      533.41      827.75    107.91 o
 -13   9  10       34.10       17.01    115.03 o
 -11   9  10      108.24       33.09     82.87 o
  -9   9  10     1631.34     1416.48    113.79 o
  -7   9  10     4323.57     4359.52    166.04 o
  -5   9  10     1339.72     1623.34    116.57 o
  -3   9  10      696.48      730.66    103.58 o
  -1   9  10      481.08      563.38     97.40 o
   1   9  10       42.59       32.16    119.04 o
   3   9  10     1201.69     1350.62    111.01 o
   5   9  10     2059.44     2155.49    135.74 o
   7   9  10     1771.64     1719.81    126.16 o
   9   9  10      694.06      609.14    105.44 o
  11   9  10      232.23      240.25     93.69 o
  13   9  10      104.57      125.23    127.39 o
  15   9  10     1439.48     1713.01    138.83 o
  17   9  10     1539.21     1949.86    146.87 o
  19   9  10      668.60      727.57    126.78 o
  21   9  10        8.44      -70.19    164.50 o
  23   9  10      257.74       86.27    179.03 o
  25   9  10     1176.46     1527.18    163.26 o
 -30  10  10      145.33       25.97    175.94 o
 -28  10  10       14.26      -49.47    152.75 o
 -26  10  10        0.43        0.00    141.62 o
 -24  10  10      456.92      427.63    123.06 o
 -22  10  10      744.90      855.27    118.12 o
 -20  10  10      461.82      520.71    115.64 o
 -18  10  10      101.66       69.26    128.94 o
 -16  10  10      470.95      506.48    105.13 o
 -14  10  10      164.71      166.66     95.55 o
 -12  10  10      101.97      175.63     89.98 o
 -10  10  10       41.28      118.74     89.98 o
  -8  10  10      275.95      661.39     92.14 o
  -6  10  10       93.53      -76.99    129.87 o
  -4  10  10     2553.33     2802.35    139.76 o
  -2  10  10     3695.16     3456.01    169.14 o
   0  10  10        3.20       42.98    120.28 o
   2  10  10       71.95       43.29    125.54 o
   4  10  10       53.05       88.43    129.56 o
   6  10  10      640.69      666.34    103.89 o
   8  10  10      463.45      447.73     99.56 o
  10  10  10        0.06      -29.07    134.81 o
  12  10  10     1976.69     2127.97    140.38 o
  14  10  10       80.77      114.72    148.73 o
  16  10  10      330.65      364.86    110.08 o
  18  10  10      107.97      -11.44    160.17 o
  20  10  10      266.48      514.52    117.50 o
  22  10  10        1.87      -62.77    169.14 o
  24  10  10       27.43       26.28    169.14 o
 -29  11  10      267.57      106.68    126.16 o
 -27  11  10      197.45      521.32    120.28 o
 -25  11  10        8.39       85.03    149.35 o
 -23  11  10      173.36      331.47    106.06 o
 -21  11  10       87.31       22.26    155.53 o
 -19  11  10       40.61     -107.30    169.14 o
 -17  11  10      167.41     -152.75    152.75 o
 -15  11  10      426.63      240.87    106.37 o
 -13  11  10       29.73      -97.71    138.22 o
 -11  11  10        4.25      -57.20    128.01 o
  -9  11  10        0.08      135.74     86.58 o
  -7  11  10        0.09     -111.01    128.01 o
  -5  11  10      197.91      -45.76    149.35 o
  -3  11  10      359.59      334.25    102.97 o
  -1  11  10      118.85      257.26     92.45 o
   1  11  10     1587.06     1780.73    125.85 o
   3  11  10     1778.12     1896.37    144.40 o
   5  11  10     2940.87     2423.88    151.20 o
   7  11  10      140.86      108.22     99.87 o
   9  11  10       27.58     -101.11    141.00 o
  11  11  10      127.22        0.00    147.18 o
  13  11  10      508.35      504.63    112.24 o
  15  11  10        0.00     -148.11    148.11 o
  17  11  10        3.36       23.50    102.66 o
  19  11  10      414.11      375.38    121.52 o
  21  11  10      175.66      -77.30    175.63 o
  23  11  10      216.58      499.68    116.26 o
 -28  12  10      546.48      718.60    146.56 o
 -26  12  10      685.62      648.72    138.52 o
 -24  12  10      555.91      590.90    137.29 o
 -22  12  10      574.10      555.65    128.32 o
 -20  12  10      330.03      465.36    107.91 o
 -18  12  10       83.43      129.25    105.75 o
 -16  12  10        3.07      -54.42    151.51 o
 -14  12  10       36.76       95.24     93.69 o
 -12  12  10        3.02      113.79    147.49 o
 -10  12  10       42.85       91.53    120.59 o
  -8  12  10      487.09      450.52    111.01 o
  -6  12  10     2506.56     2909.33    163.26 o
  -4  12  10     1903.01     2047.57    149.97 o
  -2  12  10      999.53     1308.57    128.01 o
   0  12  10     1861.12     2309.78    149.35 o
   2  12  10     1019.77     1230.34    128.94 o
   4  12  10      129.49      163.26     96.16 o
   6  12  10      132.09      124.92    104.51 o
   8  12  10        4.52       21.34    136.67 o
  10  12  10      743.34      780.13    122.45 o
  12  12  10      826.92      992.87    133.58 o
  14  12  10        7.47     -166.66    166.66 o
  16  12  10       31.29       55.04    107.30 o
  18  12  10      521.17     1023.48    140.07 o
  20  12  10      651.30      809.20    143.78 o
 -25  13  10      415.71      488.55    140.07 o
 -23  13  10      218.24      313.54    117.50 o
 -21  13  10        1.33     -146.26    146.26 o
 -19  13  10       55.91     -133.89    158.31 o
 -17  13  10      340.78      106.37    170.06 o
 -15  13  10      435.28      183.98    186.14 o
 -13  13  10      236.50      325.60    109.77 o
 -11  13  10      260.89      313.54    106.68 o
  -9  13  10      181.83      -75.76    152.13 o
  -7  13  10      206.11       85.65    153.68 o
  -5  13  10       10.02      -74.52    151.82 o
  -3  13  10       20.39      116.88    102.97 o
  -1  13  10      239.18      415.88    102.66 o
   1  13  10     1253.65     1509.55    137.29 o
   3  13  10     2679.53     2920.47    179.96 o
   5  13  10     2992.38     3351.50    185.83 o
   7  13  10      153.89     -124.30    166.35 o
   9  13  10      551.79      550.08    114.10 o
  11  13  10      312.45      286.02    119.35 o
  13  13  10       44.39     -147.49    162.02 o
  15  13  10        8.39      146.26    103.28 o
  17  13  10      204.45      296.84    123.68 o
 -22  14  10     1147.19     1449.87    159.55 o
 -20  14  10       34.69      118.74    172.23 o
 -18  14  10        1.16     -129.25    165.43 o
 -16  14  10      236.62      314.15    126.47 o
 -14  14  10        1.09     -148.73    148.73 o
 -12  14  10      158.14      222.63    104.51 o
 -10  14  10      232.37      426.09    111.31 o
  -8  14  10       99.16       70.19    154.29 o
  -6  14  10     1255.93     1484.51    153.99 o
  -4  14  10     2628.42     2928.81    187.07 o
  -2  14  10     2032.92     2265.87    170.06 o
   0  14  10     1654.76     1870.40    165.74 o
   2  14  10     2279.74     2755.66    175.63 o
   4  14  10      671.97      820.02    143.47 o
   6  14  10        0.96       48.24    158.62 o
   8  14  10       60.25     -171.92    171.92 o
  10  14  10      229.63      316.63    124.30 o
  12  14  10       14.64       97.71    111.01 o
  14  14  10      159.00      322.19    119.66 o
 -17  15  10       13.22      136.05    116.88 o
 -15  15  10        2.98      106.37    153.68 o
 -13  15  10       28.70      286.33    116.26 o
 -11  15  10      151.44       51.33    176.56 o
  -9  15  10       39.65       38.03    159.24 o
  -7  15  10       24.80      -37.41    148.42 o
  -5  15  10       41.16      149.35    115.95 o
  -3  15  10      223.60      205.00    120.28 o
  -1  15  10      332.42      112.24    181.81 o
   1  15  10      166.46      200.68    128.01 o
   3  15  10      451.41      399.19    143.47 o
   5  15  10      672.69      649.03    149.35 o
   7  15  10      511.40      431.96    145.95 o
   9  15  10      398.11      454.54    139.14 o
  11  15  10       14.18        0.00    186.76 o
 -12  16  10       26.14      -96.78    161.72 o
 -10  16  10       57.35       81.63    166.97 o
  -8  16  10      130.83     -175.32    192.02 o
  -6  16  10       22.95      207.48    107.91 o
  -4  16  10      397.25      587.49    143.16 o
  -2  16  10      184.05      226.96    132.65 o
   0  16  10      101.87      147.49    134.20 o
   2  16  10       37.13      135.12    167.90 o
   4  16  10       31.63     -177.79    188.93 o
 -37   1  11      735.50      751.99    142.85 o
 -35   1  11      617.06      669.74    129.25 o
 -33   1  11      663.26      475.25    127.08 o
 -31   1  11     1635.39     1905.03    155.84 o
 -29   1  11     2054.92     2025.62    155.53 o
 -27   1  11     1445.29     1367.93    133.89 o
 -25   1  11      592.29      775.80    102.04 o
 -23   1  11      293.80      288.49     94.00 o
 -21   1  11     2877.56     2937.16    143.78 o
 -19   1  11     3514.50     3977.65    147.80 o
 -17   1  11     9058.66     9983.69    209.95 o
 -15   1  11     3084.08     3391.70    137.60 o
 -13   1  11     5501.10     6053.97    159.24 o
 -11   1  11     1615.16     1845.97    104.82 o
  -9   1  11    13287.22    13831.78    224.48 o
  -7   1  11     1488.45     1581.60     90.29 o
  -5   1  11     3880.36     3661.94    122.76 o
  -3   1  11       31.19       22.57     87.51 o
  -1   1  11     4585.37     4294.58    130.49 o
   1   1  11     7467.44     7792.34    169.75 o
   3   1  11     4417.19     4394.77    133.89 o
   5   1  11     2115.24     2089.01    106.68 o
   7   1  11       15.33      -45.45    107.30 o
   9   1  11     3420.39     3588.35    136.98 o
  11   1  11      439.00      537.40     85.65 o
  13   1  11      724.13      655.83     94.93 o
  15   1  11      548.54      434.44     90.29 o
  17   1  11       19.69      -76.99    128.32 o
  19   1  11      796.34      782.91    117.81 o
  21   1  11       74.78      116.26     85.65 o
  23   1  11      453.34      656.76    108.22 o
  25   1  11        9.27     -153.99    153.99 o
  27   1  11      108.56     -152.75    154.60 o
  29   1  11      629.39      808.27    132.34 o
  31   1  11      529.12      653.97    130.18 o
 -38   2  11      258.02      240.25    120.28 o
 -36   2  11      194.28      338.58    115.95 o
 -34   2  11       16.17       58.75    146.56 o
 -32   2  11      403.59      165.74    172.23 o
 -30   2  11      438.42      580.69    113.48 o
 -28   2  11      851.61      948.65    126.47 o
 -26   2  11     1516.36     1685.80    128.94 o
 -24   2  11       12.46     -127.70    127.70 o
 -22   2  11      179.04      274.89     88.74 o
 -20   2  11     1567.59     1312.59    110.08 o
 -18   2  11     3832.79     3473.64    143.78 o
 -16   2  11     1781.60     1629.21    112.55 o
 -14   2  11      437.60      376.31     79.16 o
 -12   2  11       89.62       81.63     98.64 o
 -10   2  11     3658.02     3624.22    129.87 o
  -8   2  11     2750.64     2329.88    109.46 o
  -6   2  11     1451.86     1511.10     96.47 o
  -4   2  11    10291.94    10037.80    189.24 o
  -2   2  11    20947.61    20742.88    264.06 o
   0   2  11     2637.18     2714.22    112.24 o
   2   2  11      462.48      558.74     76.68 o
   4   2  11       44.95       34.01     66.48 o
   6   2  11      769.50      859.29     88.74 o
   8   2  11      521.49      518.23     78.85 o
  10   2  11      577.77      664.80     91.83 o
  12   2  11     3432.29     3331.71    141.31 o
  14   2  11        8.88      110.70    115.03 o
  16   2  11     3453.79     3265.54    149.66 o
  18   2  11     3312.90     3177.42    156.46 o
  20   2  11     3878.15     3932.50    171.92 o
  22   2  11      974.48     1222.92    122.14 o
  24   2  11      650.12      425.47    125.23 o
  26   2  11        4.10       68.95    140.69 o
  28   2  11        2.65      -24.43    151.82 o
  30   2  11      234.67       38.96    173.16 o
 -37   3  11      456.07      333.63    141.00 o
 -35   3  11      666.22      657.99    132.96 o
 -33   3  11      282.87      467.83    123.06 o
 -31   3  11      223.58      141.00    159.86 o
 -29   3  11       52.87       10.20    139.45 o
 -27   3  11        8.26       47.93     93.69 o
 -25   3  11      100.28      130.79     91.53 o
 -23   3  11     1108.90     1451.42    113.48 o
 -21   3  11     2176.49     2050.66    129.25 o
 -19   3  11      347.95      367.65     91.53 o
 -17   3  11      433.53      230.36     89.36 o
 -15   3  11     1073.69      812.91     99.56 o
 -13   3  11     4137.94     4132.56    143.16 o
 -11   3  11     6122.22     6404.62    164.81 o
  -9   3  11       28.12       73.90    100.18 o
  -7   3  11     3911.75     3757.49    131.10 o
  -5   3  11        2.39       77.61     66.17 o
  -3   3  11        0.21       -5.87     98.64 o
  -1   3  11      499.44      450.21     79.47 o
   1   3  11     1376.05     1266.82     94.00 o
   3   3  11     2451.29     2564.57    115.03 o
   5   3  11     6739.31     6847.71    172.85 o
   7   3  11    11886.61    12024.46    225.72 o
   9   3  11     9717.15     9260.15    212.43 o
  11   3  11    14698.95    15159.21    263.75 o
  13   3  11     5165.53     5341.56    173.16 o
  15   3  11     4386.72     4406.52    169.45 o
  17   3  11     8193.59     8391.27    225.72 o
  19   3  11     1146.89      953.29    123.68 o
  21   3  11       17.32        0.00    133.27 o
  23   3  11       72.23      105.75    138.83 o
  25   3  11      366.02      -56.28    175.01 o
  27   3  11       63.74      102.04    107.91 o
  29   3  11        4.84      242.42    101.73 o
 -36   4  11       33.60      -12.99    160.48 o
 -34   4  11      182.25     -133.27    185.83 o
 -32   4  11       66.21      182.43    102.04 o
 -30   4  11        4.91     -142.54    142.54 o
 -28   4  11      557.35      337.96    127.39 o
 -26   4  11     1154.63      978.64    123.37 o
 -24   4  11      676.31      658.30    112.55 o
 -22   4  11       45.16     -111.93    134.81 o
 -20   4  11      396.42      281.07    102.04 o
 -18   4  11      247.88      324.98     86.27 o
 -16   4  11      835.38      807.34    103.28 o
 -14   4  11     2544.76     2224.13    126.47 o
 -12   4  11        0.97      -40.82    116.57 o
 -10   4  11     1517.88     1667.87    107.30 o
  -8   4  11     1109.73     1030.28     93.69 o
  -6   4  11      872.13      665.72     86.89 o
  -4   4  11       41.67       75.76     64.93 o
  -2   4  11      417.81      470.61     75.76 o
   0   4  11      306.77      191.71     76.07 o
   2   4  11       20.74       65.24    107.91 o
   4   4  11      410.49      442.79     80.08 o
   6   4  11      301.53      267.46     78.85 o
   8   4  11       23.41       65.24    111.62 o
  10   4  11        1.70      -45.45     79.78 o
  12   4  11      648.28      662.01     97.40 o
  14   4  11      665.07      820.64    107.30 o
  16   4  11       49.40     -130.49    130.49 o
  18   4  11      505.30      580.69    105.75 o
  20   4  11       19.10       29.99    131.10 o
  22   4  11      955.35     1251.36    125.85 o
  24   4  11      109.95      -34.01    158.01 o
  26   4  11      698.57      656.14    138.52 o
  28   4  11        7.10      147.18    115.03 o
  30   4  11      193.67      285.71    115.33 o
 -35   5  11       14.77      -12.99    187.69 o
 -33   5  11      103.36     -110.08    185.83 o
 -31   5  11       66.08       57.51    159.24 o
 -29   5  11      108.85      -43.29    148.73 o
 -27   5  11     4032.01     4391.37    195.11 o
 -25   5  11     3024.29     2903.46    168.52 o
 -23   5  11     3451.91     3256.26    165.74 o
 -21   5  11     4021.28     4032.99    168.52 o
 -19   5  11     4201.13     4053.40    166.97 o
 -17   5  11     2972.10     3225.34    144.09 o
 -15   5  11     1074.27      938.14    101.73 o
 -13   5  11      377.51      267.16     86.27 o
 -11   5  11        5.28      -69.88    121.52 o
  -9   5  11      401.71      395.17     79.78 o
  -7   5  11     1909.84     1745.48    108.53 o
  -5   5  11     1338.55     1469.66    106.68 o
  -3   5  11       26.54       52.87    104.20 o
  -1   5  11     1986.13     1859.88    109.77 o
   1   5  11     1773.70     1614.37    104.20 o
   3   5  11       90.49       41.43     79.47 o
   5   5  11       39.77      -21.34    105.44 o
   7   5  11       89.10       51.64    113.17 o
   9   5  11        0.20      -30.92    108.84 o
  11   5  11       14.49      -24.12    123.99 o
  13   5  11     1160.60     1224.77    110.39 o
  15   5  11      488.71      428.87    104.51 o
  17   5  11     1240.27     1416.79    128.32 o
  19   5  11       57.71       55.04     98.02 o
  21   5  11       30.37      106.06    128.94 o
  23   5  11       51.87      -45.14    161.41 o
  25   5  11      108.03       35.87    153.37 o
  27   5  11      424.55      222.01    136.98 o
  29   5  11       67.53      100.80    118.43 o
 -34   6  11      162.54      142.24    157.70 o
 -32   6  11      489.14      451.44    133.89 o
 -30   6  11      552.07      483.60    126.16 o
 -28   6  11      598.30      679.64    119.04 o
 -26   6  11      264.28      354.66    106.37 o
 -24   6  11       18.27      -77.92    152.13 o
 -22   6  11      136.99      184.60     97.09 o
 -20   6  11     2295.07     2255.67    141.62 o
 -18   6  11     8657.40     8728.62    228.81 o
 -16   6  11     1696.55     1603.24    128.63 o
 -14   6  11     1766.61     1631.07    122.76 o
 -12   6  11     2701.24     2874.70    139.14 o
 -10   6  11     1203.02     1204.36    105.75 o
  -8   6  11     3566.00     3294.30    139.14 o
  -6   6  11     4267.51     4387.04    146.87 o
  -4   6  11      895.05      854.34     97.09 o
  -2   6  11     5721.78     6015.94    176.56 o
   0   6  11     2176.29     1910.59    115.64 o
   2   6  11     5443.06     5439.27    165.43 o
   4   6  11     6325.20     5797.02    175.63 o
   6   6  11     5788.37     5600.68    173.77 o
   8   6  11     8550.66     8279.65    212.12 o
  10   6  11     2598.03     2356.47    141.62 o
  12   6  11      291.87      185.22     94.31 o
  14   6  11      398.48      461.34    100.18 o
  16   6  11      868.00      947.72    121.21 o
  18   6  11     1029.54      970.29    121.52 o
  20   6  11       48.75      303.02     97.09 o
  22   6  11      724.54      647.17    128.63 o
  24   6  11       13.57      -59.68    160.48 o
  26   6  11       68.30       88.43    155.22 o
  28   6  11      787.61      917.11    144.71 o
 -35   7  11      396.68      602.34    145.02 o
 -33   7  11     1046.64     1339.49    161.41 o
 -31   7  11      472.39      599.55    135.12 o
 -29   7  11        8.50       34.63    153.99 o
 -27   7  11      129.24      142.54    149.97 o
 -25   7  11       42.66      213.04     95.85 o
 -23   7  11      228.41      226.96    100.80 o
 -21   7  11       12.89     -142.54    142.54 o
 -19   7  11        5.82       35.87     92.76 o
 -17   7  11       30.91      -17.32    136.05 o
 -15   7  11     7403.78     7407.07    209.33 o
 -13   7  11     2533.49     2442.43    135.12 o
 -11   7  11     3421.73     2956.64    136.05 o
  -9   7  11     7653.18     7275.03    195.11 o
  -7   7  11      920.54      987.30    105.13 o
  -5   7  11     2514.94     2535.50    126.16 o
  -3   7  11        1.99      -29.68    116.57 o
  -1   7  11      360.02      316.32     89.05 o
   1   7  11     3723.73     3851.18    148.73 o
   3   7  11     5500.29     5506.06    174.70 o
   5   7  11      192.47      304.26     84.10 o
   7   7  11      132.73     -132.96    132.96 o
   9   7  11     1187.62     1256.62    116.57 o
  11   7  11      108.48      -35.25    140.69 o
  13   7  11      954.11      986.99    113.79 o
  15   7  11      460.19      338.89    106.37 o
  17   7  11      314.65      290.04    102.35 o
  19   7  11      478.33      337.96    123.06 o
  21   7  11     3407.19     3778.21    192.33 o
  23   7  11      118.62      161.72    112.24 o
  25   7  11      123.31      265.92    115.03 o
  27   7  11        0.03       13.30    174.08 o
 -32   8  11      432.37      508.03    133.58 o
 -30   8  11       66.06      123.37    164.81 o
 -28   8  11      268.20      380.63    114.72 o
 -26   8  11        1.27      133.58    138.83 o
 -24   8  11      181.99      127.08    149.04 o
 -22   8  11       19.95      -20.10    147.49 o
 -20   8  11      101.06      159.24     92.76 o
 -18   8  11       16.84     -140.38    140.38 o
 -16   8  11       20.92       71.12    123.99 o
 -14   8  11     1520.75     1522.23    119.04 o
 -12   8  11      802.84      743.33     98.02 o
 -10   8  11     1913.18     1790.31    126.47 o
  -8   8  11     9159.41     8782.11    218.30 o
  -6   8  11     9994.12     9712.52    231.91 o
  -4   8  11     4764.25     4478.56    172.23 o
  -2   8  11     4136.09     3950.44    156.46 o
   0   8  11     2698.22     2422.95    138.83 o
   2   8  11      848.67      845.68    102.04 o
   4   8  11      237.32      293.44     90.60 o
   6   8  11      370.52      352.50     92.45 o
   8   8  11        4.11     -122.76    124.61 o
  10   8  11       11.64     -136.36    136.36 o
  12   8  11       58.99      151.82     87.81 o
  14   8  11      671.11      802.39    110.70 o
  16   8  11     1092.28      939.68    131.72 o
  18   8  11      522.83      763.43    122.76 o
  20   8  11      101.82       57.51    166.04 o
  22   8  11       65.65     -145.02    187.38 o
  24   8  11      112.77      -25.36    183.98 o
  26   8  11      108.47      161.41    174.39 o
 -31   9  11      134.64      -26.28    178.72 o
 -29   9  11      153.38       87.81    174.08 o
 -27   9  11       85.19     -107.30    171.61 o
 -25   9  11       35.30       45.45    135.43 o
 -23   9  11        4.43     -156.15    156.15 o
 -21   9  11       22.84      249.22     93.38 o
 -19   9  11        5.57      -69.88    144.09 o
 -17   9  11     1462.12     1371.64    133.27 o
 -15   9  11       46.94       74.21    138.83 o
 -13   9  11       14.68      -35.87    125.23 o
 -11   9  11       20.54       52.57     79.16 o
  -9   9  11      476.63      435.05     98.95 o
  -7   9  11     1139.89      960.40    110.39 o
  -5   9  11       62.17      122.45     86.89 o
  -3   9  11       67.41        0.00    128.94 o
  -1   9  11     4239.33     4225.63    168.83 o
   1   9  11     1142.45     1160.15    114.10 o
   3   9  11     2260.38     2242.68    137.91 o
   5   9  11     3192.36     3095.79    156.77 o
   7   9  11     1257.93     1410.30    120.90 o
   9   9  11      342.87      307.35    102.97 o
  11   9  11     2252.93     2207.12    149.97 o
  13   9  11      561.91      673.76    104.51 o
  15   9  11      157.95      245.20    103.28 o
  17   9  11      976.62     1031.52    130.18 o
  19   9  11      133.78      251.39    104.51 o
  21   9  11      752.71     1062.75    134.51 o
  23   9  11      164.59       90.60    173.77 o
  25   9  11      298.38      455.46    141.62 o
 -30  10  11        2.92      -13.30    157.08 o
 -28  10  11        3.71     -128.01    172.54 o
 -26  10  11       59.75       36.49    141.93 o
 -24  10  11      197.41       93.38    174.70 o
 -22  10  11        0.57     -156.46    156.46 o
 -20  10  11      227.17      -10.82    150.89 o
 -18  10  11        3.61     -113.79    143.78 o
 -16  10  11        2.45     -100.18    139.45 o
 -14  10  11       73.10      126.47    135.12 o
 -12  10  11        0.23      142.24     87.51 o
 -10  10  11       18.35      153.06     83.18 o
  -8  10  11      406.90      306.42    104.51 o
  -6  10  11     1968.86     2245.47    141.31 o
  -4  10  11      538.08      559.05    102.35 o
  -2  10  11       19.26       17.93     90.29 o
   0  10  11      270.57       72.66    136.36 o
   2  10  11        0.44      -64.62    129.56 o
   4  10  11       38.59      -47.00    122.14 o
   6  10  11      441.13      375.07    106.06 o
   8  10  11     1581.95     1468.12    135.12 o
  10  10  11     1760.61     1781.65    142.54 o
  12  10  11      245.68      -42.36    162.64 o
  14  10  11       23.35      -66.17    147.49 o
  16  10  11       50.89       68.64    143.16 o
  18  10  11       28.15      251.39    101.73 o
  20  10  11      345.77      520.09    127.39 o
  22  10  11      283.16      414.03    134.20 o
 -27  11  11      880.75      844.45    157.39 o
 -25  11  11     1236.60     1360.51    154.60 o
 -23  11  11     2618.23     2671.55    187.69 o
 -21  11  11     3070.53     3049.40    189.54 o
 -19  11  11     1647.81     1707.75    159.55 o
 -17  11  11     2093.98     2008.30    157.08 o
 -15  11  11     1810.44     1734.96    148.73 o
 -13  11  11       13.69       91.83    136.05 o
 -11  11  11       37.58      -69.88    136.05 o
  -9  11  11       41.27      -19.79    145.95 o
  -7  11  11       36.13     -116.88    148.73 o
  -5  11  11      261.65      309.21    100.18 o
  -3  11  11     2111.46     2172.80    142.85 o
  -1  11  11     1727.07     1677.76    136.36 o
   1  11  11     1333.49     1483.27    133.27 o
   3  11  11      655.92      829.60    122.14 o
   5  11  11      563.33      719.22    115.33 o
   7  11  11       93.94      114.10     97.40 o
   9  11  11      160.88      256.02    106.99 o
  11  11  11     1001.68      837.02    135.12 o
  13  11  11      383.39      319.41    118.12 o
  15  11  11      120.92      130.18    138.52 o
  17  11  11       14.94       12.37    157.39 o
  19  11  11      377.54      714.27    129.56 o
  21  11  11      386.78      464.12    136.36 o
 -26  12  11      310.65      343.84    142.54 o
 -24  12  11       15.61      -51.95    149.97 o
 -22  12  11       24.11      199.75    106.37 o
 -20  12  11      142.38      144.71    115.33 o
 -18  12  11      476.49      332.40    128.94 o
 -16  12  11     1412.09     1495.33    138.83 o
 -14  12  11      757.46      888.66    126.78 o
 -12  12  11      457.62      378.16    111.93 o
 -10  12  11      388.13      440.62    105.44 o
  -8  12  11      359.25      466.28    106.37 o
  -6  12  11      161.31      176.56    104.82 o
  -4  12  11     1240.22     1128.92    128.94 o
  -2  12  11      559.46      591.20    119.97 o
   0  12  11      707.01      835.17    122.45 o
   2  12  11      688.86      649.34    116.57 o
   4  12  11     1335.04     1126.13    142.54 o
   6  12  11      194.06      300.86    112.24 o
   8  12  11       48.05      112.24    154.60 o
  10  12  11       86.42       34.63    163.26 o
  12  12  11        0.59      -11.75    153.68 o
  14  12  11       87.68      -12.37    158.93 o
  16  12  11      115.07      248.91    120.59 o
  18  12  11      260.20      364.86    138.22 o
 -23  13  11        0.06      120.90    162.95 o
 -21  13  11      155.47      389.91    116.88 o
 -19  13  11       71.33       63.08    153.68 o
 -17  13  11       54.52      -24.43    166.04 o
 -15  13  11       12.01       83.49    152.13 o
 -13  13  11        6.42     -151.82    161.10 o
 -11  13  11      119.09       57.20    163.26 o
  -9  13  11        3.56     -146.87    163.26 o
  -7  13  11        0.00       50.40    105.75 o
  -5  13  11       11.62     -111.31    137.29 o
  -3  13  11        2.59       55.66    151.20 o
  -1  13  11       37.40      -33.39    148.42 o
   1  13  11       25.60      129.25    102.97 o
   3  13  11       71.96     -125.23    148.11 o
   5  13  11        3.15      115.64    164.50 o
   7  13  11       50.29     -154.60    154.60 o
   9  13  11      164.13      333.02    113.17 o
  11  13  11       22.22     -149.35    158.31 o
  13  13  11       84.59      -89.98    177.49 o
  15  13  11      133.67        0.00    178.10 o
 -20  14  11      215.69      149.35    193.56 o
 -18  14  11      204.97      316.94    120.90 o
 -16  14  11      927.23      733.75    147.18 o
 -14  14  11      905.76      711.49    141.31 o
 -12  14  11       27.53      -98.95    162.02 o
 -10  14  11        1.44      -85.34    162.95 o
  -8  14  11      213.95      -84.41    171.61 o
  -6  14  11       18.53       47.93    162.33 o
  -4  14  11       13.18       12.06    140.69 o
  -2  14  11       28.95      -95.55    169.75 o
   0  14  11       61.23      252.00    114.72 o
   2  14  11      306.01      217.99    134.51 o
   4  14  11     1658.65     1879.36    166.97 o
   6  14  11      682.02      743.64    139.14 o
   8  14  11       44.63      127.70    181.20 o
  10  14  11       13.18      -78.54    172.54 o
  12  14  11       22.89       67.10    170.37 o
 -15  15  11      238.35     -198.51    198.51 o
 -13  15  11       36.94      153.37    115.33 o
 -11  15  11       11.05       45.76    123.68 o
  -9  15  11      109.95      376.00    108.53 o
  -7  15  11       22.62       51.33    168.52 o
  -5  15  11      419.65      486.07    129.87 o
  -3  15  11     1540.09     1674.98    165.43 o
  -1  15  11     1569.15     1820.92    180.58 o
   1  15  11     1835.92     1988.82    188.00 o
   3  15  11     1364.59     1337.63    172.23 o
   5  15  11     1108.80     1522.54    166.35 o
   7  15  11      300.04      532.15    123.68 o
 -36   0  12     1757.51     1891.42    173.47 o
 -34   0  12      284.30      298.69    126.78 o
 -32   0  12     1355.72     1456.37    149.66 o
 -30   0  12     8064.66     8151.33    261.90 o
 -28   0  12     1468.34     1797.73    139.76 o
 -26   0  12      446.86      401.97    110.08 o
 -24   0  12      546.34      658.92    111.31 o
 -22   0  12      677.03      716.74    110.70 o
 -20   0  12       21.70      133.27     78.85 o
 -18   0  12     1552.81     1629.21    114.10 o
 -16   0  12     6544.93     6655.07    189.24 o
 -14   0  12       74.84       56.28    114.72 o
 -12   0  12      114.73      159.24     66.48 o
 -10   0  12     1770.29     2047.88    111.93 o
  -8   0  12     1263.34     1384.94     99.56 o
  -6   0  12       19.29       89.05     91.22 o
  -4   0  12     1518.56     1590.56    106.99 o
  -2   0  12    12367.96    12638.24    223.56 o
   0   0  12     4826.19     5005.14    152.13 o
   2   0  12     5804.64     5619.23    160.17 o
   4   0  12     3339.90     3453.54    136.05 o
   6   0  12     4473.41     4925.68    152.75 o
   8   0  12     1033.47      913.71     98.02 o
  10   0  12     4074.08     3552.79    150.58 o
  12   0  12     1809.29     1779.80    115.33 o
  14   0  12      740.71      666.96     93.69 o
  16   0  12     1902.39     1999.95    134.51 o
  18   0  12      602.55      623.98    109.46 o
  20   0  12       27.82      -30.30    139.14 o
  22   0  12       15.08      107.30    125.23 o
  24   0  12      118.74      153.99    111.31 o
  26   0  12       37.07      -36.49    147.18 o
  28   0  12      677.70      619.03    132.03 o
 -37   1  12       55.67     -106.99    166.04 o
 -35   1  12        4.90       12.68    135.12 o
 -33   1  12      113.83      106.68    146.56 o
 -31   1  12      168.98      267.77    109.15 o
 -29   1  12     1117.79     1138.81    132.34 o
 -27   1  12     1715.49     1685.80    132.96 o
 -25   1  12      688.27      717.98    112.86 o
 -23   1  12     1531.18     1712.70    124.30 o
 -21   1  12     1628.21     1445.85    124.92 o
 -19   1  12      329.40      233.45     87.20 o
 -17   1  12      525.65      648.10     94.00 o
 -15   1  12       26.74       79.16     98.02 o
 -13   1  12      171.21      103.89    110.70 o
 -11   1  12     2675.60     2683.92    126.47 o
  -9   1  12       93.05      209.33     70.50 o
  -7   1  12      515.31      382.18     79.16 o
  -5   1  12     1131.42     1282.90     93.07 o
  -3   1  12     3495.08     3707.40    136.98 o
  -1   1  12      507.83      487.93     81.94 o
   1   1  12      509.99      398.26     84.10 o
   3   1  12     2111.75     1941.51    116.26 o
   5   1  12      243.23      152.13     78.54 o
   7   1  12      574.39      582.24     85.65 o
   9   1  12     1068.24      889.90     95.85 o
  11   1  12     1357.49     1315.99    111.31 o
  13   1  12      144.96      232.52     88.12 o
  15   1  12       59.17      105.13    128.94 o
  17   1  12     2172.02     2200.01    143.78 o
  19   1  12      230.87      438.15     99.26 o
  21   1  12     1676.90     1755.68    139.14 o
  23   1  12      524.05      593.99    109.46 o
  25   1  12      302.68      318.48    116.57 o
  27   1  12       30.21       25.05    154.60 o
  29   1  12      136.67      173.16    130.79 o
 -36   2  12        0.86      -26.28    188.62 o
 -34   2  12      307.25      326.21    127.70 o
 -32   2  12        0.49     -165.43    165.43 o
 -30   2  12       11.94      109.15    152.75 o
 -28   2  12     1680.14     1402.87    148.11 o
 -26   2  12      282.67       87.20    154.60 o
 -24   2  12       10.55       59.37     89.05 o
 -22   2  12       24.67      103.89     84.72 o
 -20   2  12       56.64      176.56     81.32 o
 -18   2  12      706.48      832.08    107.30 o
 -16   2  12     2068.38     2190.12    121.83 o
 -14   2  12     1692.88     1546.97    118.43 o
 -12   2  12     3714.01     3774.81    141.00 o
 -10   2  12      952.77      927.00     96.16 o
  -8   2  12      366.21      381.56     78.54 o
  -6   2  12    11209.55    11395.53    217.37 o
  -4   2  12     4072.50     3875.61    137.60 o
  -2   2  12     2948.94     3041.67    122.76 o
   0   2  12     3964.29     4328.29    149.04 o
   2   2  12    16480.21    16471.18    261.59 o
   4   2  12     4759.34     4548.75    153.99 o
   6   2  12     8057.14     8834.68    204.39 o
   8   2  12     1065.84     1428.23    107.91 o
  10   2  12     4701.32     4693.77    168.21 o
  12   2  12     1087.35      989.77    110.70 o
  14   2  12      815.21     1030.28    117.19 o
  16   2  12     5439.18     5608.72    196.97 o
  18   2  12      182.01      111.01     97.40 o
  20   2  12      497.81      480.82    108.22 o
  22   2  12      441.63      450.82    113.48 o
  24   2  12      262.93      271.18    110.08 o
  26   2  12      776.33     1023.17    138.22 o
  28   2  12       90.40      305.81    109.15 o
 -35   3  12      199.87      -12.99    163.88 o
 -33   3  12       81.89      164.19    112.86 o
 -31   3  12      759.40      762.20    131.72 o
 -29   3  12        0.26      -21.64    139.14 o
 -27   3  12        0.55     -152.44    152.44 o
 -25   3  12       66.34     -144.40    144.40 o
 -23   3  12      137.76        8.97    134.20 o
 -21   3  12      107.27      -17.32    131.41 o
 -19   3  12     1454.32     1437.20    113.17 o
 -17   3  12     2453.83     2653.00    139.76 o
 -15   3  12     2084.93     2107.25    132.34 o
 -13   3  12       32.02      104.82     77.30 o
 -11   3  12       47.21      185.83     77.30 o
  -9   3  12      921.61      629.86     90.60 o
  -7   3  12     1529.44     1461.31    112.24 o
  -5   3  12     2865.87     2806.99    126.16 o
  -3   3  12     2052.44     2215.47    121.21 o
  -1   3  12      735.48      941.85     91.22 o
   1   3  12     2089.35     2081.89    112.24 o
   3   3  12     2521.68     2640.94    123.37 o
   5   3  12    13400.44    14072.34    250.15 o
   7   3  12     7345.43     7307.50    194.18 o
   9   3  12     5760.84     5870.00    183.05 o
  11   3  12     1653.77     1748.88    128.32 o
  13   3  12      410.70      423.31    101.73 o
  15   3  12       15.76      -54.11    128.63 o
  17   3  12      129.31      152.44    102.04 o
  19   3  12      133.97       80.70    140.38 o
  21   3  12        0.21      -85.65    135.12 o
  23   3  12       71.03      -51.02    111.62 o
  25   3  12       13.81      180.58    105.13 o
  27   3  12      442.92      453.61    128.94 o
  29   3  12       14.52      -81.32    178.72 o
 -36   4  12      118.91       94.62    187.69 o
 -34   4  12       53.22     -179.34    179.34 o
 -32   4  12      103.29      240.25    111.62 o
 -30   4  12      637.47      629.24    123.68 o
 -28   4  12        1.55      117.81    145.64 o
 -26   4  12      349.53      358.99    114.72 o
 -24   4  12      490.58      387.75    113.48 o
 -22   4  12     2100.35     2261.54    148.73 o
 -20   4  12      998.61     1183.34    113.79 o
 -18   4  12       40.99      -65.86    115.33 o
 -16   4  12      198.92      232.83     85.96 o
 -14   4  12     4164.68     3827.99    152.44 o
 -12   4  12    12273.17    11490.15    236.23 o
 -10   4  12     7962.55     7373.67    193.56 o
  -8   4  12    11111.16    11077.67    225.41 o
  -6   4  12     5011.64     5468.03    162.02 o
  -4   4  12      693.96      679.64     95.55 o
  -2   4  12     1997.56     2063.96    116.88 o
   0   4  12      379.06      413.41     85.34 o
   2   4  12      273.40      107.30    115.33 o
   4   4  12       63.43      153.99     74.21 o
   6   4  12      358.57      503.70     98.33 o
   8   4  12     1065.70     1188.28    113.48 o
  10   4  12      943.45     1018.53    105.13 o
  12   4  12     3394.39     3614.95    158.01 o
  14   4  12     3546.33     3547.23    163.88 o
  16   4  12     1640.75     1602.31    134.81 o
  18   4  12      771.21      947.10    114.72 o
  20   4  12       29.83      128.01     95.85 o
  22   4  12      448.50      620.89    114.41 o
  24   4  12     1935.58     2135.39    171.92 o
  26   4  12      805.91      640.37    142.24 o
  28   4  12      412.02      329.31    130.79 o
 -35   5  12       30.31       40.20    168.52 o
 -33   5  12       47.21      113.79    173.77 o
 -31   5  12       60.62       35.87    174.08 o
 -29   5  12     1147.10     1269.61    137.29 o
 -27   5  12     1299.40     1281.05    137.29 o
 -25   5  12      175.61      283.23    113.79 o
 -23   5  12      100.84      249.53     97.40 o
 -21   5  12       54.51       95.85     93.38 o
 -19   5  12      940.99     1028.42    104.82 o
 -17   5  12      395.50      317.25     95.24 o
 -15   5  12       24.07      -36.18     84.72 o
 -13   5  12      954.16      903.50    102.97 o
 -11   5  12      200.47      286.33     81.32 o
  -9   5  12     5077.50     4604.41    155.22 o
  -7   5  12     3783.18     3964.97    149.04 o
  -5   5  12     1215.57     1091.50    107.91 o
  -3   5  12    12708.50    11939.43    237.16 o
  -1   5  12     1290.86     1320.63    106.37 o
   1   5  12     1823.26     1965.94    117.50 o
   3   5  12      758.14      872.89     97.71 o
   5   5  12     3731.05     3532.39    152.13 o
   7   5  12      937.84     1208.38    109.77 o
   9   5  12     1529.68     1618.39    125.85 o
  11   5  12        4.28     -127.08    127.08 o
  13   5  12      608.83      760.03    105.75 o
  15   5  12     1029.92     1147.78    120.59 o
  17   5  12     1854.79     1974.91    149.66 o
  19   5  12     4334.48     4323.03    195.73 o
  21   5  12     1768.06     1657.66    158.93 o
  23   5  12     1272.93     1331.76    150.27 o
  25   5  12       41.57       75.45    166.04 o
  27   5  12       60.01      119.97    158.31 o
 -34   6  12      712.91      699.43    144.71 o
 -32   6  12     1614.46     1891.11    170.68 o
 -30   6  12      126.60       95.55    166.35 o
 -28   6  12       75.45      146.87    102.97 o
 -26   6  12      676.82      798.68    121.52 o
 -24   6  12      795.63      891.45    118.43 o
 -22   6  12      485.31      596.46    107.91 o
 -20   6  12      335.42      555.65    110.39 o
 -18   6  12        0.07        0.00    132.03 o
 -16   6  12      193.60      119.35    131.10 o
 -14   6  12     1079.56     1070.17    111.62 o
 -12   6  12      998.97      887.12    115.33 o
 -10   6  12     3312.34     3429.42    147.49 o
  -8   6  12       56.79      176.25     77.30 o
  -6   6  12      700.89      849.39    100.18 o
  -4   6  12      847.13      868.87    103.58 o
  -2   6  12     8449.29     8330.36    207.79 o
   0   6  12     5432.59     5108.42    171.92 o
   2   6  12     1270.35     1207.76    109.15 o
   4   6  12      462.09      422.69     94.93 o
   6   6  12      145.11      201.29     91.83 o
   8   6  12      100.96       51.02    124.92 o
  10   6  12      190.69       88.43    131.10 o
  12   6  12     1026.56     1268.99    123.68 o
  14   6  12     1719.46     2199.08    144.40 o
  16   6  12      781.95      720.76    118.43 o
  18   6  12      350.01      400.73    112.24 o
  20   6  12      418.40      501.23    120.90 o
  22   6  12       69.96       71.43    153.99 o
  24   6  12       70.67      -37.72    149.04 o
  26   6  12      179.84      185.83    121.21 o
 -33   7  12      173.51      213.35    126.78 o
 -31   7  12        0.07     -139.14    186.45 o
 -29   7  12      138.80       47.93    189.85 o
 -27   7  12      599.32      871.97    122.14 o
 -25   7  12      225.28      189.85    102.66 o
 -23   7  12      779.23      707.78    121.83 o
 -21   7  12      621.88      730.35    116.88 o
 -19   7  12     2159.77     2246.39    150.58 o
 -17   7  12     4126.82     4256.24    177.79 o
 -15   7  12     3335.00     3099.50    156.46 o
 -13   7  12     1961.86     1792.79    125.54 o
 -11   7  12      586.64      602.03    102.35 o
  -9   7  12     4431.79     4372.50    166.04 o
  -7   7  12     2099.45     2016.65    120.90 o
  -5   7  12     1198.54     1049.14    110.39 o
  -3   7  12     2457.51     2341.32    136.36 o
  -1   7  12     2512.78     2557.15    136.05 o
   1   7  12      916.71      939.37    104.20 o
   3   7  12      745.11      601.10    100.49 o
   5   7  12      420.11      318.79     98.02 o
   7   7  12      408.63      429.18     99.26 o
   9   7  12     1573.08     1782.27    132.65 o
  11   7  12     1841.01     2089.01    135.12 o
  13   7  12        0.63      -88.43    126.47 o
  15   7  12        6.97     -123.68    147.18 o
  17   7  12        3.60       43.29    151.20 o
  19   7  12        5.77     -170.99    170.99 o
  21   7  12        5.28      191.40    115.64 o
  23   7  12      358.88      522.87    112.24 o
  25   7  12       33.69      -53.18    160.48 o
 -32   8  12      249.23       94.00    203.15 o
 -30   8  12       14.02     -115.03    169.75 o
 -28   8  12      172.09       85.03    176.25 o
 -26   8  12       15.83     -164.81    164.81 o
 -24   8  12       38.62     -110.39    151.20 o
 -22   8  12      569.28      622.43    119.66 o
 -20   8  12      878.33     1037.08    119.66 o
 -18   8  12     1719.64     1805.15    135.74 o
 -16   8  12     5920.26     6191.57    210.57 o
 -14   8  12      736.70      714.89    102.35 o
 -12   8  12       55.42       -8.97    120.59 o
 -10   8  12       27.48       52.26     80.39 o
  -8   8  12      323.68      312.30     96.16 o
  -6   8  12        3.93      -59.37    137.29 o
  -4   8  12       58.54       -8.35    125.54 o
  -2   8  12      473.09      669.13    101.42 o
   0   8  12     4535.65     4333.54    170.68 o
   2   8  12      943.12      785.39    110.08 o
   4   8  12     5375.00     4885.48    179.34 o
   6   8  12     3356.57     3372.53    162.02 o
   8   8  12       15.73      -93.69    128.63 o
  10   8  12       30.95       58.13    128.01 o
  12   8  12      394.91      595.22    106.68 o
  14   8  12      341.75      226.34    107.30 o
  16   8  12       40.97       -5.57    109.46 o
  18   8  12       92.55      115.33    131.41 o
  20   8  12       16.09      169.45    107.60 o
  22   8  12      370.07      362.39    123.99 o
  24   8  12      112.60      153.99    132.03 o
 -31   9  12      118.32       54.42    171.92 o
 -29   9  12       39.24     -176.87    176.87 o
 -27   9  12      201.84       61.84    165.12 o
 -25   9  12      452.81      413.10    132.96 o
 -23   9  12      239.27       79.16    168.83 o
 -21   9  12     1705.98     1718.88    153.68 o
 -19   9  12      560.31      605.43    128.63 o
 -17   9  12      113.99       20.10    156.77 o
 -15   9  12       61.53        9.89    131.41 o
 -13   9  12       38.80       76.07    128.32 o
 -11   9  12      453.13      307.04     96.78 o
  -9   9  12      661.04      507.41    104.82 o
  -7   9  12     3228.01     2982.93    160.79 o
  -5   9  12     3683.40     3665.66    165.74 o
  -3   9  12     1834.94     1760.63    133.58 o
  -1   9  12      384.08      551.01    101.73 o
   1   9  12       51.83       45.76    118.12 o
   3   9  12      162.79       55.66    143.78 o
   5   9  12      951.98     1034.92    115.33 o
   7   9  12     1643.82     1769.59    134.20 o
   9   9  12     1849.67     1986.04    144.71 o
  11   9  12     1752.41     1597.98    149.97 o
  13   9  12        0.20     -148.73    148.73 o
  15   9  12       43.22      -22.57    155.22 o
  17   9  12        3.17     -168.83    168.83 o
  19   9  12       13.06      123.06    107.91 o
  21   9  12       67.92       51.64    177.79 o
  23   9  12        1.99      -94.93    171.92 o
 -28  10  12       45.53     -174.70    174.70 o
 -26  10  12      127.56       75.76    180.27 o
 -24  10  12      552.02      556.88    134.51 o
 -22  10  12      890.18      761.89    132.65 o
 -20  10  12      678.98      565.85    132.34 o
 -18  10  12      408.97      644.08    118.43 o
 -16  10  12      812.95      860.22    123.37 o
 -14  10  12      194.32      122.45    141.62 o
 -12  10  12      351.78      384.34    104.20 o
 -10  10  12       33.16       -9.89    135.43 o
  -8  10  12      389.08      372.29    106.37 o
  -6  10  12      430.55       -9.59    160.79 o
  -4  10  12      292.66      234.38    107.30 o
  -2  10  12      441.73      599.24    111.93 o
   0  10  12      426.63      497.51    106.68 o
   2  10  12       33.06      127.08     95.55 o
   4  10  12       54.80       89.67    132.65 o
   6  10  12      287.59     -162.95    162.95 o
   8  10  12       28.81      -31.54     96.78 o
  10  10  12      452.72      593.99    114.72 o
  12  10  12      616.76      564.30    117.50 o
  14  10  12       44.52     -152.44    152.44 o
  16  10  12       23.49     -164.19    164.19 o
  18  10  12        0.10     -162.33    162.33 o
  20  10  12       50.35      -52.57    180.58 o
 -27  11  12       27.95      128.63    123.06 o
 -25  11  12       33.82       51.95    173.16 o
 -23  11  12      209.26      168.52    130.18 o
 -21  11  12      227.04      132.34    125.85 o
 -19  11  12      348.70      401.66    132.65 o
 -17  11  12      547.28      626.45    115.95 o
 -15  11  12      655.37      554.41    130.18 o
 -13  11  12        8.78      -10.82    128.32 o
 -11  11  12        8.76       84.10     90.91 o
  -9  11  12      123.13      -62.15    150.27 o
  -7  11  12      699.43      795.59    115.03 o
  -5  11  12      276.12      316.63    113.48 o
  -3  11  12      512.08      433.82    115.33 o
  -1  11  12      103.03       97.40    102.97 o
   1  11  12       50.93        5.26    102.35 o
   3  11  12      109.19      131.41    105.44 o
   5  11  12        0.05       32.16    135.12 o
   7  11  12      579.28      800.23    118.12 o
   9  11  12     1295.24     1278.26    150.27 o
  11  11  12      588.47      841.97    125.85 o
  13  11  12      470.56      396.40    136.36 o
  15  11  12     1636.93     1582.21    161.72 o
  17  11  12      434.15      155.53    200.68 o
  19  11  12      326.42      580.07    132.65 o
 -24  12  12      764.87      703.76    146.26 o
 -22  12  12      990.09     1067.38    156.46 o
 -20  12  12     1237.35     1295.58    149.66 o
 -18  12  12      994.62      807.34    147.49 o
 -14  12  12      192.31       34.63    153.68 o
 -12  12  12       84.39     -101.73    155.53 o
 -10  12  12        1.87       55.66    141.31 o
  -8  12  12      172.22      165.12    167.28 o
  -6  12  12       18.39       98.33    157.39 o
  -4  12  12      613.40      643.15    113.79 o
  -2  12  12      757.71      830.22    120.59 o
   0  12  12      852.91      835.79    128.01 o
   2  12  12      687.99      745.19    115.95 o
   4  12  12      168.24      231.60    105.13 o
   6  12  12      498.07      501.23    117.50 o
   8  12  12      131.84       70.81    119.97 o
  10  12  12        0.00       36.49    143.78 o
  12  12  12        5.06       50.09    102.97 o
  14  12  12       71.83      128.94    114.41 o
  16  12  12      116.07      434.75    114.41 o
 -21  13  12      626.35       80.70    211.19 o
 -19  13  12     1251.20     1325.88    154.91 o
 -17  13  12     1612.62     1901.01    162.33 o
 -15  13  12     2771.85     3228.13    199.75 o
 -13  13  12      846.11      803.01    141.31 o
 -11  13  12      463.65      622.13    131.41 o
  -9  13  12      920.13      957.00    133.27 o
  -7  13  12      261.83        0.00    176.87 o
  -5  13  12       22.78     -116.57    162.33 o
  -3  13  12       13.08      -34.94    149.66 o
  -1  13  12      245.32      251.69    117.50 o
   1  13  12       10.04      -23.50    108.53 o
   3  13  12       62.33      298.69    115.64 o
   5  13  12      332.38      273.34    124.92 o
   7  13  12      480.71      563.99    140.07 o
   9  13  12      160.77      165.12    111.31 o
  11  13  12       37.94     -156.46    162.95 o
  13  13  12       39.93      120.90    169.45 o
 -18  14  12      312.93      136.67    202.84 o
 -16  14  12       67.92       66.79    181.50 o
 -14  14  12       63.42       12.99    184.60 o
 -12  14  12      124.20       51.33    185.52 o
 -10  14  12        0.02       25.36    108.53 o
  -8  14  12       44.94      119.35    111.01 o
  -6  14  12       29.16        0.00    158.93 o
  -4  14  12      258.26      354.97    118.74 o
  -2  14  12      383.52      555.34    123.06 o
   0  14  12      570.33      903.81    135.74 o
   2  14  12     1316.63     1235.90    160.17 o
   4  14  12      738.91      803.01    153.37 o
   6  14  12      338.69      248.29    134.20 o
   8  14  12      114.59      280.14    110.70 o
  10  14  12        6.33      -95.55    159.86 o
 -11  15  12       47.28      -68.03    170.68 o
  -9  15  12        4.60     -168.83    168.83 o
  -7  15  12        3.92      -80.08    190.78 o
  -5  15  12        0.04     -196.04    196.04 o
  -3  15  12        4.17      -26.59    168.52 o
  -1  15  12      158.62      120.28    168.52 o
   1  15  12      353.58      498.13    142.24 o
   3  15  12      155.71      122.45    140.38 o
 -35   1  13      140.26      273.96    116.26 o
 -33   1  13      269.31      123.06    180.27 o
 -31   1  13      294.31      430.11    111.62 o
 -29   1  13     1895.40     1921.72    161.72 o
 -27   1  13      724.02      996.89    117.19 o
 -25   1  13       87.07      290.04     97.09 o
 -23   1  13      161.59       46.69    140.69 o
 -21   1  13      963.52      940.30    117.81 o
 -19   1  13     2067.65     1895.13    134.51 o
 -17   1  13      798.69      870.73     97.71 o
 -15   1  13     1836.69     2153.63    121.52 o
 -13   1  13      639.50      726.33     95.85 o
 -11   1  13      100.44     -114.10    114.10 o
  -9   1  13       50.46       93.07    111.31 o
  -7   1  13      344.48      473.09     87.20 o
  -5   1  13     2261.22     2303.91    122.14 o
  -3   1  13     1841.96     1762.17    109.46 o
  -1   1  13     2659.79     2209.60    127.08 o
   1   1  13     2138.56     2332.04    120.90 o
   3   1  13     3108.87     2843.78    135.12 o
   5   1  13      397.18      455.46     94.31 o
   7   1  13      808.34      754.78     99.56 o
   9   1  13      358.14      261.90     92.76 o
  11   1  13      311.13      376.61     93.69 o
  13   1  13     2455.65     2281.33    142.54 o
  15   1  13      200.33      132.34    139.45 o
  17   1  13     1047.34     1106.34    127.39 o
  19   1  13     1614.27     1205.91    133.58 o
  21   1  13      639.42      556.88    108.84 o
  23   1  13      146.21      -11.75    155.22 o
  25   1  13       61.94        6.18    102.97 o
  27   1  13      144.99      271.48    119.97 o
 -36   2  13       37.38       13.61    169.14 o
 -34   2  13       29.28      102.04    116.57 o
 -32   2  13       24.95      156.77    170.06 o
 -30   2  13      218.72      398.57    111.31 o
 -28   2  13      127.29      279.83    108.53 o
 -26   2  13      527.64      693.24    114.72 o
 -24   2  13     1964.54     2251.96    153.68 o
 -22   2  13     1544.62     1910.59    131.72 o
 -20   2  13       19.86       43.91    120.90 o
 -18   2  13      306.80      564.92     94.31 o
 -16   2  13      100.49      -40.20    121.52 o
 -14   2  13     1459.45     1185.19    111.93 o
 -12   2  13      458.31      262.83     90.91 o
 -10   2  13      500.33      476.49     93.07 o
  -8   2  13      266.53      183.67     84.41 o
  -6   2  13      477.65      477.42     87.51 o
  -4   2  13     2588.65     2516.02    128.01 o
  -2   2  13     1689.61     1735.27    112.55 o
   0   2  13      618.25      621.82     93.07 o
   2   2  13      960.39     1161.07    114.72 o
   4   2  13      233.37      321.58     86.58 o
   6   2  13     1749.91     1594.27    115.64 o
   8   2  13      122.22      113.48    129.25 o
  10   2  13      867.87      858.67    104.51 o
  12   2  13     1307.92     1279.19    118.12 o
  14   2  13      100.74      111.93    100.80 o
  16   2  13     1546.49     1817.21    136.05 o
  18   2  13       51.47       51.95     91.22 o
  20   2  13     1137.95     1341.65    129.25 o
  22   2  13     1053.22     1291.87    137.60 o
  24   2  13     1024.59     1263.11    143.47 o
  26   2  13      172.85      142.85    182.12 o
 -35   3  13       43.50       39.89    154.60 o
 -33   3  13      200.65      302.10    125.23 o
 -31   3  13      741.42      642.53    142.85 o
 -29   3  13        1.06       78.85    153.99 o
 -27   3  13       74.52       74.52    107.91 o
 -25   3  13      313.83      196.97    106.06 o
 -23   3  13      210.89      379.09     94.31 o
 -21   3  13      484.23      479.89    101.11 o
 -19   3  13     1884.60     1873.80    129.56 o
 -17   3  13      675.05      623.98    102.97 o
 -15   3  13      932.97      935.66    107.60 o
 -13   3  13     8179.22     7899.63    213.35 o
 -11   3  13     4021.56     4194.40    160.17 o
  -9   3  13     6630.80     6665.90    188.62 o
  -7   3  13     9997.53    10341.45    219.23 o
  -5   3  13     2938.83     3005.19    137.29 o
  -3   3  13     5101.14     5677.05    172.85 o
  -1   3  13     3292.98     3191.64    143.16 o
   1   3  13       39.99       52.26    124.61 o
   3   3  13      149.80       38.34    130.79 o
   5   3  13       78.99       70.81    123.99 o
   7   3  13      200.77      414.96     89.67 o
   9   3  13     2407.12     2475.21    139.14 o
  11   3  13      511.90      574.20     94.00 o
  13   3  13     1048.65     1143.14    125.85 o
  15   3  13      718.02      724.47    115.33 o
  17   3  13      112.11      -81.94    147.80 o
  19   3  13      174.96      259.43    106.68 o
  21   3  13      690.97      753.23    118.74 o
  23   3  13      845.61      875.06    139.45 o
  25   3  13      704.99      714.89    142.24 o
  27   3  13      657.77      439.07    138.22 o
 -34   4  13       85.44      217.06    117.81 o
 -32   4  13      220.65      124.30    163.26 o
 -30   4  13        1.84      -35.25    145.64 o
 -28   4  13     1075.18     1009.87    135.43 o
 -26   4  13      176.57       63.39    153.37 o
 -24   4  13        1.01      105.75    100.49 o
 -20   4  13     1549.91     1514.19    125.85 o
 -18   4  13      859.63      705.61    105.75 o
 -16   4  13     4210.64     3795.21    162.64 o
 -14   4  13     3042.58     2522.52    136.98 o
 -12   4  13       19.04     -121.52    121.52 o
 -10   4  13       83.37        7.73    115.64 o
  -8   4  13     6351.38     5453.80    182.74 o
  -6   4  13    13548.48    12783.88    252.93 o
  -4   4  13     2433.08     2435.63    130.79 o
  -2   4  13     1640.20     1374.43    115.64 o
   0   4  13     4579.56     4419.19    162.95 o
   2   4  13     6016.60     6087.68    182.12 o
   4   4  13     5227.27     5409.90    178.10 o
   6   4  13     8999.49     8805.61    222.32 o
   8   4  13     1615.78     1498.42    129.25 o
  10   4  13     3005.58     2551.58    148.73 o
  12   4  13     1225.66     1119.64    116.26 o
  14   4  13     6486.44     5978.53    209.95 o
  16   4  13      732.12      616.56    113.79 o
  18   4  13      722.43      788.48    120.90 o
  20   4  13     1437.93     1272.70    135.43 o
  22   4  13      503.20      537.40    129.25 o
  24   4  13       28.73     -113.48    176.25 o
  26   4  13      115.36       80.08    175.94 o
 -33   5  13      277.84      319.72    130.18 o
 -31   5  13       45.73      -98.95    165.12 o
 -29   5  13       68.24       58.75    151.51 o
 -27   5  13      191.92      267.16    112.55 o
 -25   5  13       61.30      201.29    100.80 o
 -23   5  13      110.43       90.91    104.20 o
 -21   5  13      541.73      732.20    114.10 o
 -19   5  13       12.34     -153.37    153.37 o
 -17   5  13      612.35      368.27    104.82 o
 -15   5  13       89.88     -133.27    133.27 o
 -13   5  13      130.77      162.02     85.34 o
 -11   5  13      103.78      101.42     83.80 o
  -9   5  13      111.92        0.00    126.16 o
  -5   5  13     1603.49     1276.72    119.35 o
  -3   5  13      671.58      730.66    102.35 o
  -1   5  13      226.16      252.00     92.45 o
   1   5  13      201.84      179.65     91.53 o
   3   5  13     1098.93     1182.41    117.81 o
   5   5  13     2885.27     2997.46    149.35 o
   7   5  13     4961.98     4912.69    188.00 o
   9   5  13       14.70      -53.80    126.16 o
  11   5  13      204.96      -28.14    140.07 o
  13   5  13     1666.20     1695.69    136.05 o
  15   5  13      394.26      464.74    111.31 o
  17   5  13      593.44      616.56    124.61 o
  19   5  13       83.48      214.28    102.66 o
  21   5  13       67.29       83.18    159.86 o
  23   5  13     1780.11     1962.85    164.81 o
  25   5  13      397.41      602.34    124.61 o
 -32   6  13      414.37      475.56    139.14 o
 -30   6  13       66.22       37.10    161.72 o
 -28   6  13      118.60        0.00    165.43 o
 -26   6  13       80.53       67.10    166.66 o
 -24   6  13       36.55       74.52    148.11 o
 -22   6  13      144.01       20.41    160.48 o
 -20   6  13        0.30      146.56     98.64 o
 -18   6  13       55.81       70.50     96.47 o
 -16   6  13     1214.13     1403.49    127.70 o
 -14   6  13      982.27      908.45    114.10 o
 -12   6  13      272.92      371.98     89.67 o
 -10   6  13       38.79       92.14    111.93 o
  -8   6  13      114.67       65.86    121.83 o
  -6   6  13      125.90        0.00    121.83 o
  -4   6  13     2698.65     2356.78    143.47 o
  -2   6  13     5966.78     5223.75    183.67 o
   0   6  13      836.97      864.54    108.53 o
   2   6  13     1290.91     1114.69    118.12 o
   4   6  13        9.83      -77.30     89.98 o
   6   6  13      145.10      110.70     93.38 o
   8   6  13     1192.01     1242.40    125.23 o
  10   6  13      819.38      677.47    113.48 o
  12   6  13      621.46      429.18    114.41 o
  14   6  13        2.01      257.57     86.89 o
  16   6  13        0.08     -148.42    148.42 o
  18   6  13     1011.95     1070.48    130.49 o
  20   6  13      744.26      803.94    128.32 o
  22   6  13      365.06      112.86    190.47 o
  24   6  13      324.26      330.23    123.68 o
 -31   7  13      231.78      281.07    131.10 o
 -29   7  13      174.44      298.69    127.39 o
 -27   7  13      885.98      806.10    145.64 o
 -25   7  13       15.54      124.30    105.13 o
 -23   7  13      392.23      356.83    110.08 o
 -21   7  13      964.17     1160.77    126.47 o
 -19   7  13     1060.58     1096.14    131.72 o
 -17   7  13     4247.35     4244.18    185.83 o
 -15   7  13     3156.47     2653.62    159.24 o
 -13   7  13       74.93       99.56     91.83 o
 -11   7  13       14.52        8.97     86.89 o
  -9   7  13      218.00      139.45     87.51 o
  -7   7  13     1043.56      826.82    112.55 o
  -5   7  13     2587.73     2467.17    143.78 o
  -3   7  13      652.66      462.88     90.29 o
  -1   7  13      315.25      181.20     92.14 o
   1   7  13      111.13       34.94     94.31 o
   3   7  13      386.89      440.93     93.38 o
   5   7  13      985.98     1030.59    109.15 o
   7   7  13      270.62      -28.14    142.54 o
   9   7  13      171.71      252.00     94.00 o
  11   7  13       63.73      120.90    139.45 o
  13   7  13      864.98     1021.31    128.63 o
  15   7  13     4232.23     4352.71    200.68 o
  17   7  13     2045.94     2197.54    161.72 o
  19   7  13     1935.87     1811.96    162.64 o
  21   7  13      778.95      869.49    132.65 o
  23   7  13      247.93      370.74    133.27 o
 -30   8  13       17.96      -39.58    163.26 o
 -28   8  13      358.83      427.94    128.32 o
 -26   8  13     1226.80     1508.93    153.68 o
 -24   8  13      573.87      644.39    126.47 o
 -22   8  13      916.25      910.31    137.60 o
 -20   8  13      949.00      976.48    136.67 o
 -18   8  13      150.40      -40.82    165.12 o
 -16   8  13       43.67     -143.78    143.78 o
 -14   8  13        4.30       96.47     97.71 o
 -12   8  13      105.85      155.22     89.67 o
 -10   8  13      341.42      133.89    100.49 o
  -8   8  13      561.48      688.61    106.68 o
  -6   8  13      746.57      868.56    109.77 o
  -4   8  13     1177.69     1011.11    120.90 o
  -2   8  13      235.18       72.35    132.03 o
   0   8  13        0.14      -18.24    119.97 o
   2   8  13       94.62      125.23     94.62 o
   4   8  13      204.76      175.32    100.49 o
   6   8  13      514.45      155.22    162.33 o
   8   8  13      187.12       50.09    131.41 o
  10   8  13      167.74      123.99    102.66 o
  12   8  13      140.32       21.34    153.68 o
  14   8  13       25.07      245.20    107.91 o
  16   8  13       65.66      290.96    107.91 o
  18   8  13      154.85     -191.40    191.40 o
  20   8  13     1653.17     1465.03    167.59 o
  22   8  13      839.43      908.45    159.86 o
 -29   9  13      245.56       39.89    193.87 o
 -27   9  13      108.52      260.66    113.17 o
 -25   9  13       97.70      194.80    116.88 o
 -23   9  13        4.41      -34.94    158.01 o
 -21   9  13      415.29      247.37    124.30 o
 -19   9  13      722.05      683.97    123.99 o
 -17   9  13      117.19      -52.57    158.93 o
 -15   9  13      368.94       30.61    153.37 o
 -13   9  13     2021.59     1595.51    143.78 o
 -11   9  13      340.86      440.00    100.80 o
  -9   9  13      510.32      226.34    110.39 o
  -7   9  13     1373.19     1306.09    124.61 o
  -5   9  13      141.15       76.07    141.93 o
  -3   9  13     1296.29     1277.34    130.49 o
  -1   9  13      431.96      391.77    107.60 o
   1   9  13      212.31      306.42    102.97 o
   3   9  13       68.02      -98.95    144.09 o
   5   9  13      225.27      303.02    105.75 o
   7   9  13       96.61       36.18     97.71 o
   9   9  13       61.03      149.35     95.85 o
  11   9  13      219.52      231.60    112.24 o
  13   9  13       32.67      114.41    141.93 o
  15   9  13      911.22      874.13    138.52 o
  17   9  13       43.61       99.26    164.50 o
  19   9  13       68.75       38.96    183.67 o
  21   9  13       40.08      115.03    120.59 o
 -28  10  13      160.99      135.43    198.20 o
 -26  10  13       32.78     -103.89    170.37 o
 -24  10  13       15.49     -178.41    178.41 o
 -22  10  13      166.85      330.85    111.31 o
 -20  10  13      316.26      -23.19    183.67 o
 -18  10  13      117.96       44.84    152.44 o
 -16  10  13      412.87      458.86    112.86 o
 -14  10  13      562.34      484.84    107.91 o
 -12  10  13     2995.66     3006.42    171.61 o
 -10  10  13     3143.78     3214.52    171.61 o
  -8  10  13      228.92      213.04    108.22 o
  -6  10  13       73.46       10.20    146.56 o
  -4  10  13      935.54     1046.36    126.16 o
  -2  10  13       12.83       45.45     99.26 o
   0  10  13      175.39      300.24     99.56 o
   2  10  13     1349.91     1556.55    137.91 o
   4  10  13     2026.95     1956.67    147.80 o
   6  10  13      445.47      557.50    118.43 o
   8  10  13     1003.29     1281.97    133.89 o
  10  10  13     2665.96     2964.37    182.74 o
  12  10  13     1436.89     1692.60    162.33 o
  14  10  13     1428.88     1820.92    165.43 o
  16  10  13     1091.54      990.08    162.95 o
  18  10  13      172.75      413.72    129.25 o
 -25  11  13      118.42      213.35    119.35 o
 -23  11  13      320.27      373.21    127.70 o
 -21  11  13      198.94      205.00    120.28 o
 -19  11  13      304.26      373.21    122.76 o
 -17  11  13       73.74       70.19    183.67 o
 -15  11  13       23.90      -34.32    146.56 o
 -13  11  13      128.87      -44.53    160.17 o
 -11  11  13       45.34       38.34    108.53 o
  -9  11  13      735.06      861.14    123.37 o
  -7  11  13      466.10      612.23    125.54 o
  -5  11  13        2.26       37.41    103.28 o
  -3  11  13      243.24      294.37    106.68 o
  -1  11  13       54.52       32.16    154.91 o
   1  11  13      192.21       97.71    108.22 o
   3  11  13      230.19       60.60    112.86 o
   5  11  13       24.43     -148.11    148.11 o
   7  11  13      820.30      712.10    126.47 o
   9  11  13       54.68     -106.06    151.51 o
  11  11  13        0.03      133.58    167.90 o
  13  11  13       25.35       37.72    158.01 o
  15  11  13       33.32      233.76    117.81 o
  17  11  13        8.63     -121.21    176.25 o
 -22  12  13      213.52     -192.95    192.95 o
 -20  12  13      745.60      651.50    144.71 o
 -18  12  13      447.03      489.17    127.70 o
 -16  12  13      440.19      415.88    125.54 o
 -14  12  13      408.52      622.13    116.57 o
 -12  12  13       47.64      117.50    112.55 o
 -10  12  13       45.84       23.19    153.68 o
  -8  12  13      418.58      441.55    131.72 o
  -6  12  13      153.36       91.22    109.77 o
  -4  12  13      380.27      398.26    118.74 o
  -2  12  13      495.25      616.25    121.83 o
   0  12  13     1381.85     1482.34    147.49 o
   2  12  13      466.91      598.63    124.30 o
   4  12  13       53.12     -141.62    158.31 o
   6  12  13       53.31       24.12    156.77 o
   8  12  13       74.47       73.90    159.55 o
  10  12  13       13.51     -151.51    175.01 o
  12  12  13       66.51     -130.18    163.57 o
  14  12  13        6.21     -171.30    171.30 o
 -19  13  13       24.13      194.80    121.83 o
 -17  13  13       29.39      -52.57    174.08 o
 -15  13  13       84.08     -166.66    171.61 o
 -13  13  13       88.69      125.85    167.90 o
 -11  13  13      143.45       74.52    171.92 o
  -9  13  13      140.87       12.37    175.32 o
  -7  13  13      149.80      364.86    110.39 o
  -5  13  13       48.40      169.75    112.86 o
  -3  13  13       12.69      -48.55    152.44 o
  -1  13  13       58.33      164.50    112.24 o
   1  13  13       26.30      147.49    162.02 o
   3  13  13       33.75      118.12    111.01 o
   5  13  13       47.65      126.47    159.86 o
   7  13  13        0.07      -64.62    167.59 o
   9  13  13       39.50      -79.16    158.31 o
  11  13  13        9.22       94.62    172.85 o
 -14  14  13      173.82       26.90    193.56 o
 -12  14  13       95.36        6.49    123.99 o
 -10  14  13      344.08      465.36    126.16 o
  -8  14  13        3.77      -38.96    120.28 o
  -6  14  13      112.24      -38.65    169.14 o
  -4  14  13      152.80      103.28    185.22 o
  -2  14  13      512.70      524.11    139.45 o
   0  14  13     1133.38     1275.79    143.16 o
   2  14  13      311.23      302.40    130.49 o
   4  14  13      642.38      586.26    149.35 o
   6  14  13      377.24       94.93    179.34 o
 -34   0  14        8.39      131.10    152.75 o
 -32   0  14      345.57      273.03    121.83 o
 -30   0  14      121.54      -11.75    172.54 o
 -28   0  14      974.34      987.30    139.14 o
 -26   0  14       58.64      116.57    100.18 o
 -24   0  14       55.06      100.80     99.87 o
 -22   0  14       61.03     -124.92    138.83 o
 -20   0  14       83.64      123.99     94.00 o
 -18   0  14      600.00      551.32    101.73 o
 -16   0  14       57.21       42.36    119.35 o
 -14   0  14       72.85       57.51    114.41 o
 -12   0  14      928.51      900.72    101.73 o
 -10   0  14      596.99      462.27     89.98 o
  -8   0  14      944.68      964.73    105.44 o
  -6   0  14      123.05      160.79     78.54 o
  -4   0  14       24.68      -45.76    118.43 o
  -2   0  14     5473.07     5248.80    172.85 o
   0   0  14     5239.41     5243.54    175.94 o
   2   0  14     1480.43     1264.35    113.79 o
   4   0  14       43.68       32.47     85.34 o
   6   0  14      648.20      720.45    104.82 o
   8   0  14        7.81      -34.63    124.61 o
  10   0  14      977.17     1020.38    115.95 o
  12   0  14     2647.75     2522.21    152.75 o
  14   0  14       63.38      306.12     90.91 o
  16   0  14       13.18      124.61    129.56 o
  18   0  14     2295.64     2128.28    149.97 o
  20   0  14      129.75        0.00    166.66 o
  22   0  14       21.75      -97.09    159.24 o
  24   0  14      422.90      576.67    121.52 o
  26   0  14      288.17      -94.62    189.85 o
 -35   1  14        0.02     -185.83    185.83 o
 -33   1  14      511.68      644.70    127.70 o
 -31   1  14      221.17      477.73    120.59 o
 -29   1  14       58.64       91.83    157.08 o
 -27   1  14      209.22      130.49    155.53 o
 -25   1  14      580.41      729.11    110.08 o
 -23   1  14     1932.45     1822.78    146.56 o
 -21   1  14      888.37     1152.73    117.50 o
 -19   1  14      200.20      293.13     96.16 o
 -17   1  14      108.95       34.63    121.52 o
 -15   1  14        0.11      -58.75    113.79 o
 -13   1  14       28.36     -105.75    130.18 o
 -11   1  14      431.21      364.86     94.00 o
  -9   1  14      950.88     1012.65    102.97 o
  -7   1  14        0.80       69.26    105.75 o
  -5   1  14      221.04      241.18     87.81 o
  -3   1  14     2097.01     2080.04    125.54 o
  -1   1  14     3196.84     3434.37    151.82 o
   1   1  14     3695.61     3621.75    153.99 o
   3   1  14     3729.22     3834.48    158.62 o
   5   1  14     1646.02     1630.45    126.16 o
   7   1  14      313.38      389.29     98.33 o
   9   1  14      329.31      390.53    101.11 o
  11   1  14       93.24       92.45    125.54 o
  13   1  14      326.11      508.03    100.18 o
  15   1  14      285.58      218.30    102.66 o
  17   1  14      120.48      175.94    107.30 o
  19   1  14      160.65      252.62    101.42 o
  21   1  14      245.32      302.10    114.72 o
  23   1  14      676.04      718.60    125.54 o
  25   1  14      609.78      329.92    140.38 o
 -34   2  14      174.17      -13.30    136.05 o
 -32   2  14        0.28      -37.41    166.35 o
 -30   2  14      187.08       35.56    175.63 o
 -28   2  14        6.11       22.57    151.82 o
 -26   2  14      763.38      807.65    130.49 o
 -24   2  14      286.22      203.77    107.60 o
 -22   2  14      567.35      524.73    115.95 o
 -20   2  14     2990.62     2784.72    156.77 o
 -18   2  14     1605.10     1504.29    132.34 o
 -16   2  14      175.59       51.64     93.69 o
 -14   2  14     1857.53     1913.38    126.78 o
 -12   2  14      642.85      405.68    105.44 o
 -10   2  14       32.94       -8.04    121.21 o
  -8   2  14       36.01       23.50    109.46 o
  -6   2  14      313.04      236.85     88.74 o
  -4   2  14      425.43      399.50     92.14 o
  -2   2  14      751.36      888.97     94.93 o
   0   2  14     2715.82     2513.86    129.25 o
   2   2  14     2246.75     2315.35    127.70 o
   4   2  14     1348.40     1293.42    114.72 o
   6   2  14      652.42      764.05    102.35 o
   8   2  14      131.63       52.87    142.85 o
  10   2  14     1443.83     1251.67    122.45 o
  12   2  14      793.06      996.27    117.19 o
  14   2  14     1698.26     1911.21    134.51 o
  16   2  14      480.31      471.23    116.88 o
  18   2  14     1345.02     1310.73    141.31 o
  20   2  14      365.45      429.18    114.72 o
  22   2  14      367.39      452.68    117.19 o
  24   2  14       25.21       25.66    168.21 o
 -33   3  14      104.37     -103.89    184.60 o
 -31   3  14      201.73      141.62    123.37 o
 -29   3  14        5.77     -116.88    167.90 o
 -27   3  14       48.02     -156.46    156.46 o
 -25   3  14      353.72       31.85    169.14 o
 -23   3  14      475.50      403.83    112.86 o
 -21   3  14      142.59      246.13    102.04 o
 -19   3  14        3.89     -146.56    146.56 o
 -17   3  14       24.11     -106.99    148.11 o
 -15   3  14     2135.92     2284.43    135.43 o
 -13   3  14     1051.93      984.21    109.46 o
 -11   3  14      184.24      253.55     88.74 o
  -9   3  14      761.10      864.23    103.28 o
  -7   3  14     1354.10     1470.90    111.62 o
  -5   3  14      714.36      490.71     97.71 o
  -3   3  14       11.25       83.18     76.68 o
  -1   3  14     1115.87     1027.50    110.70 o
   1   3  14      380.89      263.75     93.69 o
   3   3  14       11.57       33.09    124.61 o
   5   3  14     1930.05     1540.78    132.96 o
   7   3  14     2642.45     2174.66    148.42 o
   9   3  14        7.68       86.58     89.36 o
  11   3  14      632.18      616.25    109.46 o
  13   3  14     2571.26     2624.24    153.68 o
  15   3  14      848.17      648.41    119.04 o
  17   3  14      225.67      -43.60    151.51 o
  19   3  14       54.00       11.44    148.73 o
  21   3  14       83.52     -160.48    160.48 o
  23   3  14       43.02       25.36    147.18 o
  25   3  14      879.66      931.64    159.24 o
 -32   4  14      522.08      803.63    124.92 o
 -30   4  14      566.75      647.17    138.52 o
 -28   4  14      482.37      493.50    122.45 o
 -26   4  14     1583.76     1348.45    151.20 o
 -24   4  14     1702.61     1876.58    141.00 o
 -22   4  14      842.47      846.61    122.14 o
 -20   4  14       21.91     -142.54    142.54 o
 -18   4  14       92.82       83.80    141.31 o
 -16   4  14        0.13     -138.52    138.52 o
 -14   4  14      100.39      -95.85    135.12 o
 -12   4  14      488.73      500.92     94.62 o
 -10   4  14        1.87     -127.08    127.08 o
  -8   4  14     1177.12      997.19    116.88 o
  -6   4  14      930.43      769.62    112.55 o
  -4   4  14      786.10      727.87    106.68 o
  -2   4  14       63.02       65.55    128.63 o
   0   4  14      230.49      165.43     95.24 o
   2   4  14     2748.39     2309.78    147.80 o
   4   4  14     3460.87     3448.59    155.53 o
   6   4  14     5619.14     5408.04    197.58 o
   8   4  14     4442.06     4056.18    180.58 o
  10   4  14      253.03      266.23    102.97 o
  12   4  14      737.69      866.09    123.68 o
  14   4  14       79.40      263.75     96.78 o
  16   4  14      203.00       86.58    164.19 o
  18   4  14      247.12      102.35    156.46 o
  20   4  14        5.35      107.60    147.80 o
  22   4  14        8.16       37.72    149.35 o
  24   4  14       20.17      -52.87    175.94 o
 -33   5  14        9.15     -200.98    200.98 o
 -31   5  14      132.08      256.02    123.06 o
 -29   5  14       15.69      176.56    114.41 o
 -27   5  14      857.62     1234.67    134.20 o
 -25   5  14      183.90      331.78    113.48 o
 -23   5  14      710.94      829.91    121.52 o
 -21   5  14     2060.90     2194.45    152.13 o
 -19   5  14     3035.84     3035.80    170.68 o
 -17   5  14     1075.33      874.75    121.83 o
 -15   5  14     1669.96     1562.73    122.76 o
 -13   5  14      271.27      132.96     97.71 o
 -11   5  14       51.78        0.00    136.05 o
  -9   5  14       51.93       38.34     84.10 o
  -7   5  14     3531.67     2839.14    152.44 o
  -5   5  14     3634.42     3466.22    158.31 o
  -3   5  14     3285.45     3215.45    153.06 o
  -1   5  14     5871.80     6048.72    199.75 o
   1   5  14     5957.05     5848.97    198.20 o
   3   5  14     3174.42     3478.58    156.15 o
   5   5  14      383.57      382.80    102.97 o
   7   5  14      581.10      468.45    110.08 o
   9   5  14       36.29      134.51     92.45 o
  11   5  14       27.88      -79.78    147.80 o
  13   5  14       46.60       41.43    103.58 o
  15   5  14      127.21      227.89    107.30 o
  17   5  14        9.48       45.45    154.29 o
  19   5  14     1189.51     1246.11    145.95 o
  21   5  14      926.15      701.59    144.40 o
  23   5  14      952.61     1264.97    158.01 o
 -32   6  14       19.99       80.70    189.24 o
 -30   6  14       60.79      185.52    115.03 o
 -28   6  14       53.36      -36.49    172.85 o
 -26   6  14        6.98       34.94    152.44 o
 -24   6  14       44.01      -44.53    164.50 o
 -22   6  14      275.90      485.77    113.48 o
 -20   6  14      707.09     1067.69    120.28 o
 -18   6  14      270.27      138.52    157.70 o
 -16   6  14     1353.86     1519.76    133.89 o
 -14   6  14      767.43      722.31    118.12 o
 -12   6  14      333.57      337.04    100.49 o
 -10   6  14      178.90      312.92     83.80 o
  -8   6  14       24.77       70.50    120.90 o
  -6   6  14       60.13       78.85    126.16 o
  -4   6  14      199.44      183.98     94.00 o
  -2   6  14      152.08      219.85     90.91 o
   0   6  14      251.40      502.15     87.51 o
   2   6  14      191.45      361.15     89.36 o
   4   6  14       80.68      110.70    131.72 o
   6   6  14     1394.43     1467.81    130.49 o
   8   6  14     1248.47     1376.90    123.06 o
  10   6  14       40.74      277.98     96.16 o
  12   6  14      655.97      672.22    123.06 o
  14   6  14      706.45      694.79    130.18 o
  16   6  14     1902.73     1880.29    158.93 o
  18   6  14      854.31      759.72    132.96 o
  20   6  14      125.33      395.17    123.37 o
  22   6  14      184.54      164.50    116.57 o
 -31   7  14      551.57      566.47    148.73 o
 -29   7  14      220.26      270.25    127.08 o
 -27   7  14      545.88      504.32    132.65 o
 -25   7  14      536.59      700.36    132.03 o
 -23   7  14      331.86      423.31    121.83 o
 -21   7  14     1302.48     1329.90    135.43 o
 -19   7  14        0.04       21.03    106.37 o
 -17   7  14      202.65      131.72    147.18 o
 -15   7  14       23.65       73.90     98.33 o
 -13   7  14      359.57      484.84     97.71 o
 -11   7  14      452.80      263.75     99.56 o
  -9   7  14      180.80      357.13     99.56 o
  -7   7  14       40.65       36.80    126.78 o
  -5   7  14      490.54      306.73    104.20 o
  -3   7  14      293.11      329.92     99.87 o
  -1   7  14      118.12     -129.25    129.25 o
   1   7  14       10.49        9.28    133.89 o
   3   7  14        0.76      -47.62    136.36 o
   5   7  14      497.41      686.44    101.42 o
   7   7  14      606.28      485.15    119.04 o
   9   7  14      310.50      531.53    111.62 o
  11   7  14      596.11      823.11    123.99 o
  13   7  14     1160.61     1282.59    149.97 o
  15   7  14      479.63      289.11    127.70 o
  17   7  14      769.24      857.43    140.69 o
  19   7  14      363.28      410.32    121.52 o
  21   7  14     1048.39     1388.96    157.08 o
 -28   8  14      318.53      332.09    133.89 o
 -26   8  14        6.72     -124.61    159.55 o
 -24   8  14      318.22      532.46    125.85 o
 -22   8  14      793.11      966.89    143.78 o
 -20   8  14     1974.80     1615.61    157.08 o
 -18   8  14     1659.51     1659.83    150.89 o
 -16   8  14      997.38     1116.24    125.54 o
 -14   8  14     2401.35     2349.67    155.53 o
 -12   8  14      796.03      896.39    119.04 o
 -10   8  14       10.19      225.41     86.27 o
  -8   8  14      108.26       77.61    134.81 o
  -6   8  14     2327.67     1741.77    141.62 o
  -4   8  14       74.74       38.34    130.49 o
  -2   8  14      387.72      294.37    103.28 o
   0   8  14       38.19      160.79     92.14 o
   2   8  14        8.65      108.84    134.51 o
   4   8  14      384.15      337.65    109.77 o
   6   8  14        7.98      -30.92    146.26 o
   8   8  14        3.92       95.55    138.83 o
  10   8  14      601.23      717.36    122.14 o
  12   8  14       11.20     -175.01    175.01 o
  14   8  14      617.94      353.11    132.96 o
  16   8  14     1427.29     1256.62    159.86 o
  18   8  14      382.71      486.07    141.62 o
  20   8  14      881.84      728.18    165.43 o
 -27   9  14       49.77      -39.58    166.97 o
 -25   9  14       66.41       12.68    179.34 o
 -23   9  14       10.73      -36.80    165.43 o
 -21   9  14        0.17     -153.37    168.21 o
 -19   9  14      311.54      428.56    112.24 o
 -17   9  14      170.20       88.74    149.66 o
 -15   9  14        1.49       54.11    151.82 o
 -13   9  14     1227.77     1231.57    129.25 o
 -11   9  14     3711.40     3702.14    176.25 o
  -9   9  14      799.59      753.23    124.61 o
  -7   9  14      358.09      279.52    113.48 o
  -5   9  14     1270.94     1195.09    131.41 o
  -3   9  14      560.80      740.24    111.31 o
  -1   9  14        5.58      -10.20    136.67 o
   1   9  14      131.60        0.00    149.66 o
   3   9  14      243.03      188.93    106.06 o
   5   9  14        1.20       64.32    131.10 o
   7   9  14        4.54      -16.39     96.47 o
   9   9  14       85.27      -56.28    163.88 o
  11   9  14      222.82      337.65    116.57 o
  13   9  14      297.59      265.30    122.14 o
  15   9  14      244.01      112.55    169.14 o
  17   9  14        0.30       38.96    164.19 o
 -26  10  14      185.24      115.03    127.08 o
 -24  10  14      191.41     -104.20    198.51 o
 -22  10  14      220.70      207.48    129.25 o
 -20  10  14      412.23      596.46    130.18 o
 -18  10  14       42.10      -94.62    162.95 o
 -16  10  14      189.85      143.78    111.93 o
 -14  10  14        0.07       -5.57     98.33 o
 -12  10  14       13.00       99.26    151.82 o
 -10  10  14      448.23      457.01    121.52 o
  -8  10  14     1308.80     1486.05    143.16 o
  -6  10  14      142.37      332.09    107.60 o
  -4  10  14      224.09      219.23    111.01 o
  -2  10  14      434.54      429.49    112.55 o
   0  10  14        0.78       92.14     95.55 o
   2  10  14       46.57       10.82    157.08 o
   4  10  14       16.96      100.49    155.84 o
   6  10  14      329.14      233.45    115.64 o
   8  10  14     1001.80     1063.06    138.22 o
  10  10  14       24.57      108.22    157.08 o
  12  10  14      412.44      638.82    126.47 o
  14  10  14      104.41      -51.33    178.72 o
  16  10  14        5.26      -39.89    161.41 o
 -23  11  14        9.13     -120.59    181.20 o
 -21  11  14       25.81     -116.88    169.75 o
 -19  11  14       22.78      126.16    165.43 o
 -17  11  14       32.85     -147.18    153.37 o
 -15  11  14      881.93      701.59    131.10 o
 -13  11  14      766.18      576.36    132.96 o
 -11  11  14      407.93      538.33    128.94 o
  -9  11  14     1001.98     1230.03    134.20 o
  -7  11  14      269.62       45.45    173.16 o
  -5  11  14      662.04      571.72    129.25 o
  -3  11  14      940.75      793.74    123.68 o
  -1  11  14      746.02      712.72    131.72 o
   1  11  14      393.43      414.65    117.19 o
   3  11  14      130.39      140.07    148.73 o
   5  11  14      167.41     -106.99    160.79 o
   7  11  14       17.07      -48.55    155.53 o
   9  11  14      203.69      430.11    115.64 o
  11  11  14      107.86      141.00    112.86 o
  13  11  14       46.19      251.08    115.95 o
 -20  12  14      130.19     -175.01    197.27 o
 -18  12  14       13.01       39.27    152.13 o
 -16  12  14      136.05      102.35    172.85 o
 -14  12  14       39.35      150.58    115.03 o
 -12  12  14       45.86      197.58    109.46 o
 -10  12  14       33.75     -158.31    158.31 o
  -8  12  14       50.07      -96.47    158.31 o
  -6  12  14       75.02      132.03    146.56 o
  -4  12  14       85.12      -96.16    162.95 o
  -2  12  14        2.71       24.12    162.33 o
   0  12  14       26.15       30.30    106.99 o
   2  12  14      126.41      122.76    155.22 o
   4  12  14      581.41      498.13    133.27 o
   6  12  14      640.03      640.99    136.98 o
   8  12  14       96.24      408.77    117.19 o
  10  12  14        2.28      -39.89    183.05 o
 -15  13  14      258.34      401.97    123.99 o
 -13  13  14      217.51      171.30    188.62 o
 -11  13  14      279.38      357.13    128.32 o
  -9  13  14      435.32      610.68    127.70 o
  -7  13  14      431.10      338.58    129.87 o
  -5  13  14       20.48       89.05    146.87 o
  -3  13  14       68.35      -12.68    158.62 o
  -1  13  14      183.48      217.99    118.12 o
   1  13  14       80.47      180.89    119.04 o
   3  13  14        7.42      170.06    110.39 o
   5  13  14       12.64     -166.04    166.04 o
  -6  14  14       26.20     -165.74    165.74 o
  -4  14  14       55.99      196.04    128.01 o
 -33   1  15      507.77      406.61    153.37 o
 -31   1  15      194.47      272.41    123.37 o
 -29   1  15      171.38      -60.30    172.54 o
 -27   1  15      149.96      160.79    110.39 o
 -25   1  15      121.73       76.68    159.24 o
 -23   1  15        0.08      -62.77    142.85 o
 -21   1  15       42.70      205.93    101.42 o
 -19   1  15       15.07      193.25     97.40 o
 -17   1  15       24.73       37.41    126.47 o
 -15   1  15      245.86       36.18    136.05 o
 -13   1  15      111.89      -35.25    124.61 o
 -11   1  15     1114.04     1061.20    109.15 o
  -9   1  15        0.00       59.37    110.39 o
  -7   1  15      822.98      875.06    102.97 o
  -5   1  15      371.52      356.52     94.93 o
  -3   1  15      794.50     1080.68    112.86 o
  -1   1  15     3701.67     3521.56    163.26 o
   1   1  15     2939.52     3165.05    152.44 o
   3   1  15      324.38      311.99    103.89 o
   5   1  15      173.77      189.54     98.33 o
   7   1  15        2.46      -27.83    125.85 o
   9   1  15      317.02      351.57    100.80 o
  11   1  15      260.52      260.35    102.97 o
  13   1  15       32.10      271.48     98.02 o
  15   1  15       28.70      -43.60    152.13 o
  17   1  15       20.83        0.00     98.02 o
  19   1  15       16.67     -175.63    175.63 o
  21   1  15      175.93       25.36    164.50 o
  23   1  15      262.99      159.24    133.89 o
 -32   2  15        5.14      157.08    163.57 o
 -30   2  15        4.46       37.41    162.64 o
 -28   2  15       44.69      130.49    153.06 o
 -26   2  15       78.05      124.30    137.91 o
 -24   2  15     1295.43     1171.90    131.72 o
 -22   2  15     2119.22     2074.47    160.79 o
 -20   2  15     1678.96     1670.03    137.60 o
 -18   2  15      956.46     1145.00    124.61 o
 -16   2  15     1708.05     1511.41    128.63 o
 -14   2  15      141.63        0.00    146.56 o
 -12   2  15      569.93      576.67    104.51 o
 -10   2  15      493.65      341.67     98.33 o
  -8   2  15      380.51      -25.66    148.73 o
  -6   2  15      322.00      275.81     94.62 o
  -4   2  15      857.83     1107.27    108.84 o
  -2   2  15      243.48      128.01     99.56 o
   0   2  15     1714.25     1748.57    137.29 o
   2   2  15     4948.80     4710.78    185.22 o
   4   2  15     2952.75     2954.17    154.91 o
   6   2  15      673.95      859.91    107.91 o
   8   2  15      784.15     1021.93    124.30 o
  10   2  15     1050.06      980.50    126.78 o
  12   2  15      539.84      803.94    106.37 o
  14   2  15        7.36      -64.62    136.98 o
  16   2  15       37.98      -33.70    141.93 o
  18   2  15       29.42      -23.50    137.60 o
  20   2  15      210.85      -37.10    164.81 o
  22   2  15      513.70      618.72    135.12 o
 -33   3  15       12.23     -185.52    185.52 o
 -31   3  15       69.96        6.49    129.56 o
 -29   3  15        2.02      -61.53    183.67 o
 -27   3  15      723.04      562.45    142.85 o
 -25   3  15     1044.07     1281.97    134.51 o
 -23   3  15      545.72      712.72    116.88 o
 -21   3  15      292.55      360.23    117.19 o
 -19   3  15      183.15      198.20    101.42 o
 -17   3  15        5.51      -38.34    145.33 o
 -15   3  15      215.47      292.51    103.28 o
 -13   3  15      208.75      325.90     98.64 o
 -11   3  15     1905.80     1575.10    130.49 o
  -9   3  15     1443.96     1420.81    126.47 o
  -7   3  15      250.65      376.92     95.85 o
  -5   3  15       21.03      168.52     83.49 o
  -3   3  15     2760.67     2705.57    148.11 o
  -1   3  15     2940.49     2890.47    150.27 o
   1   3  15     2429.21     2383.37    145.95 o
   3   3  15     2360.70     1934.09    142.85 o
   5   3  15     2663.35     3289.66    159.86 o
   7   3  15     1768.46     1851.84    144.40 o
   9   3  15        3.03      118.43    130.18 o
  11   3  15      879.99      978.95    125.54 o
  13   3  15      820.25      576.67    135.74 o
  15   3  15       48.89      172.85     96.78 o
  17   3  15       11.59      209.95    102.04 o
  19   3  15       12.27       12.37    110.39 o
  21   3  15      208.11      -89.98    196.04 o
  23   3  15        0.52     -166.97    166.97 o
 -32   4  15      193.03      -53.80    181.20 o
 -30   4  15       77.39      198.51    113.17 o
 -28   4  15      691.47      952.05    142.54 o
 -26   4  15      516.33      314.77    126.78 o
 -24   4  15      221.61      329.31    118.12 o
 -22   4  15      712.28      990.39    124.30 o
 -20   4  15     1081.12     1004.31    133.89 o
 -18   4  15      811.21      870.11    130.79 o
 -16   4  15      841.47      819.40    119.35 o
 -14   4  15      930.42      947.41    119.35 o
 -12   4  15        0.33      -27.52    133.89 o
 -10   4  15     2122.55     2123.64    138.22 o
  -8   4  15       39.43     -142.54    143.78 o
  -6   4  15       86.51        0.00    140.69 o
  -4   4  15     3347.42     3170.30    159.24 o
  -2   4  15     2921.40     2764.93    153.68 o
   0   4  15      798.08      941.23    114.41 o
   2   4  15      998.60      874.44    119.04 o
   4   4  15     1124.84      903.20    118.74 o
   6   4  15      556.48      542.97    105.13 o
   8   4  15      759.63      713.96    119.66 o
  10   4  15     1287.35     1201.27    127.70 o
  12   4  15      638.18      623.98    115.03 o
  14   4  15       34.83     -160.17    160.17 o
  16   4  15        1.60       92.76    148.73 o
  18   4  15       99.45      -36.49    164.50 o
  20   4  15      117.50      -12.68    189.54 o
  22   4  15       30.30     -187.07    187.07 o
 -31   5  15      343.65      134.20    193.56 o
 -29   5  15       73.00        0.00    168.21 o
 -27   5  15      387.26      426.71    127.39 o
 -25   5  15      855.06      747.05    142.54 o
 -23   5  15     1045.36     1114.07    124.92 o
 -21   5  15      671.99      608.52    119.35 o
 -19   5  15      165.92      410.32    111.01 o
 -17   5  15     1769.88     1634.47    140.07 o
 -15   5  15      144.65      293.44    102.35 o
 -13   5  15      867.35     1126.44    115.33 o
 -11   5  15      626.74      688.30    116.26 o
  -9   5  15       55.11       36.80    123.06 o
  -7   5  15      295.21      324.98    100.80 o
  -5   5  15      223.88      383.42     98.64 o
  -3   5  15      116.66       36.49    133.89 o
  -1   5  15       14.66       96.78     86.27 o
   1   5  15      214.19      322.50     94.00 o
   3   5  15      469.89      485.77    109.46 o
   5   5  15       30.63      156.15     94.31 o
   7   5  15      887.00      777.35    120.28 o
   9   5  15     3245.11     3231.22    173.77 o
  11   5  15      129.50      203.77    109.46 o
  13   5  15        5.81      -22.26    151.20 o
  15   5  15       20.57       46.38    149.66 o
  17   5  15       19.62      133.58    151.20 o
  19   5  15      101.40      114.41    115.33 o
  21   5  15      507.14      259.73    146.26 o
 -30   6  15      458.20      571.11    138.83 o
 -28   6  15      261.93     -211.50    211.50 o
 -26   6  15      244.35      123.06    177.49 o
 -24   6  15       28.97        0.00    155.84 o
 -22   6  15       36.29      124.92    154.29 o
 -20   6  15       15.25      -10.82    171.30 o
 -18   6  15     1122.52     1154.89    131.41 o
 -16   6  15     1125.11     1167.88    138.52 o
 -14   6  15        2.59      -15.15    102.35 o
 -12   6  15      537.72      437.22    114.72 o
 -10   6  15      480.63       77.30    146.56 o
  -8   6  15      165.42      -47.93    134.81 o
  -6   6  15      101.27      157.08     94.93 o
  -4   6  15      661.77      537.40    116.26 o
  -2   6  15      274.54        0.00    140.38 o
   0   6  15      173.80       86.89    136.98 o
   2   6  15        1.58       73.59     87.20 o
   4   6  15        0.32       59.99     88.43 o
   6   6  15      390.81      415.57    106.99 o
   8   6  15      451.31      464.74    117.50 o
  10   6  15      541.25      458.55    125.54 o
  12   6  15      193.53      118.74    113.79 o
  14   6  15      267.44      -70.50    179.96 o
  16   6  15      588.74      471.85    135.74 o
  18   6  15      833.52      703.76    143.16 o
  20   6  15        1.66      120.59    162.33 o
 -29   7  15       33.24       13.61    190.78 o
 -27   7  15       69.79      362.70    123.06 o
 -25   7  15        9.89     -175.32    175.32 o
 -23   7  15        5.43      215.21    111.62 o
 -21   7  15       60.71       63.39    108.22 o
 -19   7  15      365.33      474.02    106.99 o
 -17   7  15       59.10      157.08     98.33 o
 -15   7  15      813.58      727.87    125.23 o
 -13   7  15      781.00      778.89    121.83 o
 -11   7  15      171.88      228.20     89.98 o
  -9   7  15        0.29       59.99    122.45 o
  -7   7  15      231.63       59.68    147.80 o
  -5   7  15     2954.55     3034.87    166.35 o
  -3   7  15     2483.54     2461.60    143.16 o
  -1   7  15     1504.46     1549.75    136.05 o
   1   7  15     1449.90     1462.86    139.76 o
   3   7  15     1234.49     1246.42    134.20 o
   5   7  15      392.46      473.71    109.46 o
   7   7  15       27.99      -32.47    141.31 o
   9   7  15      586.58      806.72    119.04 o
  11   7  15      131.42      115.03    153.37 o
  13   7  15        0.11      -83.49    142.54 o
  15   7  15       64.97      148.73    157.70 o
  17   7  15      720.11      567.71    144.71 o
  19   7  15        7.89       40.51    175.94 o
 -26   8  15       34.23      157.39    163.88 o
 -24   8  15       32.53       63.08    154.29 o
 -22   8  15      264.83      304.57    127.08 o
 -20   8  15       44.09      141.31    102.04 o
 -18   8  15        3.52      -91.53    160.17 o
 -16   8  15      675.03      556.57    114.72 o
 -14   8  15      209.05      -76.07    152.75 o
 -12   8  15       96.41      -74.83    156.46 o
 -10   8  15       33.79      -10.51    149.97 o
  -8   8  15        5.28      -10.51    148.42 o
  -6   8  15      215.80      295.29    110.39 o
  -4   8  15      235.46      404.13    106.06 o
  -2   8  15      417.55      343.53    115.33 o
   0   8  15      420.35      499.37    110.70 o
   2   8  15      937.54     1023.17    125.85 o
   4   8  15     1650.05     1867.61    154.60 o
   6   8  15     1730.32     1299.60    152.75 o
   8   8  15     1360.46     1260.33    146.26 o
  10   8  15      619.94      687.68    127.39 o
  12   8  15      375.03      443.40    124.61 o
  14   8  15      431.29      358.99    127.70 o
  16   8  15      692.21      614.70    151.82 o
  18   8  15      637.13      524.11    149.04 o
 -25   9  15       93.89       93.69    196.97 o
 -23   9  15      153.15      128.94    160.17 o
 -21   9  15       25.97      -74.83    178.41 o
 -19   9  15       34.98      108.84    158.31 o
 -17   9  15       20.57      -41.12    108.84 o
 -15   9  15        2.96      235.93     94.31 o
 -13   9  15      261.21      112.86    107.30 o
 -11   9  15        7.44      133.27    141.31 o
  -9   9  15      143.39       21.95    159.86 o
  -7   9  15      254.26      223.25    107.60 o
  -5   9  15     2280.40     1880.60    153.99 o
  -3   9  15       78.59      -43.60    146.87 o
  -1   9  15       77.23      180.89    102.66 o
   1   9  15      490.82      266.23    116.88 o
   3   9  15      258.62      157.70    110.08 o
   5   9  15      109.12      -22.88    165.74 o
   7   9  15      400.34      435.05    114.72 o
   9   9  15       11.36     -173.47    173.47 o
  11   9  15       13.47      255.10    105.44 o
  13   9  15      168.38      308.90    116.88 o
  15   9  15       41.75      -26.59    174.70 o
 -22  10  15      858.47      754.78    151.20 o
 -20  10  15      763.77      520.40    144.71 o
 -18  10  15      306.10      687.68    126.47 o
 -14  10  15      651.32      741.17    124.92 o
 -12  10  15      352.17        5.87    130.49 o
 -10  10  15     1417.34     1432.56    140.07 o
  -8  10  15      854.40      850.94    132.65 o
  -6  10  15      254.82      286.02    116.88 o
  -4  10  15      575.92      337.65    129.25 o
  -2  10  15      201.33      298.69    107.91 o
   0  10  15       34.30      110.08     99.56 o
   2  10  15       66.17        0.00    141.00 o
   4  10  15      153.93      381.87    111.01 o
   6  10  15       71.53       85.34    166.66 o
   8  10  15       11.56      131.10    116.88 o
  10  10  15       20.14      -38.34    158.62 o
  12  10  15        0.28     -105.75    173.16 o
 -19  11  15      208.17       79.78    189.85 o
 -17  11  15      189.94      -38.96    169.45 o
 -15  11  15       68.81     -139.76    170.68 o
 -13  11  15       27.97      180.89    103.28 o
 -11  11  15      115.03       12.37    153.99 o
  -9  11  15       12.34       85.03    108.84 o
  -7  11  15       11.01       48.24    109.15 o
  -5  11  15       88.31     -144.71    153.68 o
  -3  11  15       32.73      114.72    103.89 o
  -1  11  15       10.10      -97.40    164.81 o
   1  11  15      111.45       36.80    114.41 o
   3  11  15       32.46      -12.37    177.49 o
   5  11  15      673.25      620.89    146.56 o
   7  11  15      216.87      148.73    117.50 o
   9  11  15        4.02       26.59    172.85 o
  11  11  15      115.28      217.99    119.35 o
 -16  12  15        0.58     -158.01    158.01 o
 -14  12  15       16.79     -169.75    169.75 o
 -12  12  15       28.34      339.20    112.55 o
 -10  12  15        7.38      128.94    140.07 o
  -8  12  15        4.67       89.67    169.45 o
  -6  12  15       33.96      114.72    114.72 o
  -4  12  15        5.67      165.74    168.52 o
  -2  12  15       88.15      153.68    118.43 o
   0  12  15      268.76      399.50    120.59 o
   2  12  15      285.82      397.64    119.66 o
   4  12  15      143.22      158.62    120.28 o
   6  12  15      334.77      343.53    135.43 o
  -9  13  15      105.19       81.32    175.94 o
  -7  13  15       20.61      168.83    113.48 o
  -5  13  15        6.21     -182.12    182.12 o
  -3  13  15       44.92      -81.01    168.52 o
  -1  13  15       26.76     -135.74    194.80 o
 -32   0  16      135.39     -188.62    202.53 o
 -30   0  16      419.49      320.96    134.81 o
 -28   0  16     1011.40      876.91    143.16 o
 -26   0  16      319.90       82.25    162.95 o
 -24   0  16       12.59       56.28    147.80 o
 -22   0  16      193.62      -21.64    178.72 o
 -20   0  16      875.87      895.46    132.34 o
 -18   0  16     1566.29     1228.17    135.43 o
 -16   0  16       19.81       48.85    132.96 o
 -14   0  16        8.74       -9.59    139.76 o
 -12   0  16      129.25        9.28    142.85 o
 -10   0  16        5.87      188.31     93.38 o
  -8   0  16      402.35      345.38     94.31 o
  -6   0  16      232.75      257.57     95.55 o
  -4   0  16        2.58      -54.42    117.19 o
  -2   0  16        7.17      118.43    126.47 o
   0   0  16       19.91      170.37     84.41 o
   2   0  16        3.52       18.86    138.22 o
   4   0  16     1232.79     1268.99    128.01 o
   6   0  16     1452.41     1200.03    131.10 o
   8   0  16     4069.54     3686.99    181.81 o
  10   0  16     1060.24     1291.25    131.72 o
  12   0  16      776.94      905.05    127.70 o
  14   0  16     1063.24      880.00    133.27 o
  16   0  16      149.46      -11.75    168.83 o
  18   0  16      765.88      725.09    137.91 o
  20   0  16     1409.11     1376.28    155.22 o
 -31   1  16       31.61      -26.28    175.94 o
 -29   1  16       77.58     -113.17    167.28 o
 -27   1  16       39.00       12.06    153.37 o
 -25   1  16       60.73       97.71    110.08 o
 -23   1  16      258.87      325.90    120.28 o
 -21   1  16      667.34      717.67    121.83 o
 -19   1  16      957.12      933.81    131.41 o
 -17   1  16     2019.55     2033.35    153.68 o
 -15   1  16     1795.52     1866.69    137.29 o
 -13   1  16     1018.48     1034.92    121.52 o
 -11   1  16     1000.91      951.12    115.95 o
  -9   1  16      293.06      398.26     94.31 o
  -7   1  16     1140.05     1031.52    115.03 o
  -5   1  16     1576.56     1486.98    123.37 o
  -3   1  16      400.37      386.82    101.11 o
  -1   1  16      279.56      220.46    100.49 o
   1   1  16     1920.14     1690.44    139.14 o
   3   1  16      725.43      588.73    111.93 o
   5   1  16      930.45      958.54    124.92 o
   7   1  16     1950.16     1927.60    150.27 o
   9   1  16     1958.82     1753.52    155.84 o
  11   1  16       17.47       91.22    103.28 o
  13   1  16        0.63     -149.97    149.97 o
  15   1  16       71.48      203.46    107.30 o
  17   1  16       71.32       12.06    163.57 o
  19   1  16       64.60      -12.68    175.63 o
  21   1  16       29.83      -33.39    116.88 o
 -30   2  16       30.60     -181.50    184.29 o
 -28   2  16       13.42      241.49    103.28 o
 -26   2  16        0.50      159.86    108.22 o
 -24   2  16       36.14     -152.75    152.75 o
 -22   2  16      138.41       81.94    104.82 o
 -20   2  16      731.72      963.49    128.63 o
 -18   2  16      194.18      280.14    114.41 o
 -16   2  16       29.03       29.68    144.40 o
 -14   2  16      105.46      -53.18    106.37 o
 -12   2  16     1400.02     1445.55    136.98 o
 -10   2  16      668.28      669.74    112.24 o
  -8   2  16      200.78      193.25    102.04 o
  -6   2  16      965.48     1122.42    115.03 o
  -4   2  16     1023.54      948.96    126.78 o
  -2   2  16     3371.71     3118.05    161.10 o
   0   2  16     1761.44     1483.89    141.93 o
   2   2  16     1120.53      977.41    129.56 o
   4   2  16       55.61      -77.61    139.76 o
   6   2  16       21.70      104.51    102.35 o
   8   2  16       52.51      -71.74    107.91 o
  10   2  16        9.57      -74.21    151.20 o
  12   2  16        0.05       44.22    134.20 o
  14   2  16      536.21      562.14    111.01 o
  16   2  16      190.34      185.52    104.82 o
  18   2  16      195.88      -12.37    170.06 o
  20   2  16      160.03      157.08    175.63 o
 -31   3  16       15.02      -40.20    195.73 o
 -29   3  16      573.59      691.70    146.26 o
 -27   3  16      492.73      263.44    130.18 o
 -25   3  16       15.63      117.50    153.99 o
 -23   3  16        1.18       17.01    105.75 o
 -21   3  16       10.89      184.91    102.04 o
 -19   3  16      179.79       52.57    168.21 o
 -17   3  16      252.54      193.56    108.84 o
 -15   3  16      162.87      109.15    143.16 o
 -13   3  16      287.37      353.73    108.84 o
 -11   3  16     1477.00     1294.65    129.87 o
  -9   3  16       23.32       56.28     94.31 o
  -7   3  16      152.71      191.40     96.78 o
  -5   3  16       22.80       93.07    124.30 o
  -3   3  16        0.00     -102.66    131.72 o
  -1   3  16       89.96       28.14    133.58 o
   1   3  16      145.64      224.48    100.49 o
   3   3  16      347.43      262.83    110.70 o
   5   3  16     2155.80     2243.61    148.42 o
   7   3  16      477.60      563.99    112.55 o
   9   3  16        1.31       74.21    140.07 o
  11   3  16        0.02       10.82    149.97 o
  13   3  16      149.68       79.78    150.58 o
  15   3  16       72.24      166.04    170.37 o
  17   3  16        3.63       98.95    110.08 o
  19   3  16        1.51       64.62    158.01 o
 -30   4  16      134.95      312.61    117.19 o
 -28   4  16       36.14     -157.39    157.39 o
 -26   4  16      400.92       85.34    194.18 o
 -24   4  16       40.32     -172.85    172.85 o
 -22   4  16      150.46      259.43    108.53 o
 -20   4  16      358.75      158.01    116.88 o
 -18   4  16     1161.81     1091.19    131.41 o
 -16   4  16     2332.78     2039.84    158.01 o
 -14   4  16      781.10      870.42    120.59 o
 -12   4  16     2090.00     2030.57    142.24 o
 -10   4  16     1677.63     1594.58    134.51 o
  -8   4  16     1357.88     1392.36    129.87 o
  -6   4  16     1132.49     1090.57    121.83 o
  -4   4  16       71.51      -66.79    133.89 o
  -2   4  16       62.29      -38.34    137.60 o
   0   4  16      102.28      106.68    129.56 o
   2   4  16      267.85       49.16    142.54 o
   4   4  16      615.58      432.58    118.43 o
   6   4  16      618.47      556.88    116.57 o
   8   4  16       20.58     -111.62    111.62 o
  10   4  16      379.18      439.07    116.57 o
  12   4  16        0.03       90.91    148.42 o
  14   4  16       26.46      112.24    107.60 o
  16   4  16       26.30      197.27    110.08 o
  18   4  16      389.30      282.92    132.96 o
  20   4  16      762.21      934.43    143.78 o
 -29   5  16        1.13      -53.18    181.81 o
 -27   5  16        0.88      114.41    163.26 o
 -25   5  16       30.06     -170.06    170.06 o
 -23   5  16       53.66       11.75    160.79 o
 -21   5  16       67.56      -45.45    167.59 o
 -19   5  16      739.18      817.85    125.23 o
 -17   5  16     2530.17     2291.54    165.43 o
 -15   5  16     1371.36     1433.80    136.98 o
 -13   5  16       60.06      -10.20    147.18 o
 -11   5  16      196.71      135.12    106.37 o
  -9   5  16        3.76       59.37    125.85 o
  -7   5  16      887.09      780.13    115.03 o
  -5   5  16      263.90      171.30    102.35 o
  -3   5  16      680.33      579.45    113.79 o
  -1   5  16       67.14      -69.26    139.14 o
   1   5  16       17.62      100.49    124.61 o
   3   5  16      446.52      388.36    118.43 o
   5   5  16       47.96      -52.26    162.33 o
   7   5  16      273.23     -172.54    172.54 o
   9   5  16      236.32      210.26    111.01 o
  11   5  16      188.71       57.20    160.48 o
  13   5  16      225.51       47.31    178.41 o
  15   5  16        6.53       37.10    169.45 o
  17   5  16       57.11      282.62    113.79 o
  19   5  16        0.32      274.89    111.01 o
 -28   6  16        5.98       13.30    114.41 o
 -26   6  16        2.23     -178.10    178.10 o
 -24   6  16        0.08       24.74    151.51 o
 -22   6  16       36.01      -59.37    154.29 o
 -20   6  16       28.23     -126.16    149.35 o
 -18   6  16      103.50       55.66    143.78 o
 -16   6  16      108.45     -141.00    158.93 o
 -14   6  16        6.82      -10.51    144.09 o
 -12   6  16       81.45      -93.69    156.15 o
 -10   6  16      677.22      651.81    117.50 o
  -8   6  16      227.47      111.93    151.20 o
  -6   6  16      421.16      526.58    111.93 o
  -4   6  16        1.29     -136.98    136.98 o
  -2   6  16       69.47      152.75    101.42 o
   0   6  16       74.57       72.05    153.68 o
   2   6  16      181.04       21.03    106.06 o
   4   6  16        0.25      -64.01    149.97 o
   6   6  16       16.64      -76.37    157.70 o
   8   6  16     1277.95     1222.30    142.85 o
  10   6  16     1536.38     1491.93    157.08 o
  12   6  16      525.49      580.38    131.10 o
  14   6  16     1044.82      949.27    156.15 o
  16   6  16      924.63     1174.06    143.47 o
  18   6  16      602.03      718.91    141.31 o
 -27   7  16       87.94      100.49    120.28 o
 -25   7  16       26.07       38.65    120.28 o
 -23   7  16       40.96      373.52    100.18 o
 -21   7  16        0.21       24.12    157.08 o
 -19   7  16       24.38      163.57    172.54 o
 -17   7  16      285.23      454.84    114.41 o
 -15   7  16      468.10      516.38    110.08 o
 -13   7  16       60.33      179.65     95.55 o
 -11   7  16      273.99      466.28    102.97 o
  -9   7  16      696.28      842.59    112.86 o
  -7   7  16      111.14     -105.44    163.88 o
  -5   7  16       33.25      215.52    102.04 o
  -3   7  16      894.62      885.57    129.87 o
  -1   7  16     1167.04     1104.80    129.25 o
   1   7  16      716.79      693.55    120.28 o
   3   7  16      687.83      617.80    126.16 o
   5   7  16      629.86      747.97    126.16 o
   7   7  16     1041.39     1058.11    132.03 o
   9   7  16     1096.77      917.73    138.22 o
  11   7  16      182.48      170.06    183.98 o
  13   7  16      637.36      759.72    136.05 o
  15   7  16      430.17      605.74    136.67 o
 -24   8  16      134.77      367.03    122.76 o
 -22   8  16      414.26      250.15    132.96 o
 -20   8  16      832.92      690.77    134.20 o
 -18   8  16      466.40      544.51    118.74 o
 -16   8  16      396.28      508.03    117.81 o
 -14   8  16      745.13      538.02    126.47 o
 -12   8  16      135.13     -172.54    172.54 o
 -10   8  16       84.45      213.35    101.42 o
  -8   8  16       31.31       11.13    109.46 o
  -6   8  16      296.27     -111.01    156.77 o
  -4   8  16     1171.26      943.39    129.25 o
  -2   8  16     1092.00      942.46    134.51 o
   0   8  16     1210.10     1120.26    132.96 o
   2   8  16      119.38      148.42    113.79 o
   4   8  16       27.90       46.38    107.91 o
   6   8  16      135.37      -59.37    172.54 o
   8   8  16        1.44       60.91    145.64 o
  10   8  16      325.97      288.18    122.45 o
  12   8  16       84.40      142.24    148.11 o
  14   8  16       72.90      -40.20    165.43 o
 -23   9  16      842.77      968.13    153.68 o
 -21   9  16      398.79      485.77    140.38 o
 -19   9  16      247.88      357.44    126.47 o
 -17   9  16       79.06       74.83    166.97 o
 -15   9  16       33.37       97.40    153.06 o
 -13   9  16       38.96      125.54    113.17 o
 -11   9  16        0.02       41.43    108.22 o
  -9   9  16      194.86      210.26    118.74 o
  -7   9  16      436.49      458.86    121.83 o
  -5   9  16      120.57      243.66    112.86 o
  -3   9  16       75.34      191.71    110.70 o
  -1   9  16        4.25      -81.94    140.07 o
   1   9  16      256.08      325.60    111.62 o
   3   9  16       47.38      120.28    149.04 o
   5   9  16       41.86      134.81    158.31 o
   7   9  16      207.07      250.46    120.59 o
   9   9  16        1.68       51.33    162.64 o
  11   9  16        1.52      119.04    117.81 o
 -20  10  16       62.01      175.32    181.50 o
 -18  10  16       49.87       65.86    173.16 o
 -16  10  16      650.74      399.19    143.16 o
 -14  10  16      156.00      296.84    112.55 o
 -12  10  16      219.61      118.12    120.28 o
 -10  10  16      293.28      147.49    170.37 o
  -8  10  16      505.37      530.91    122.76 o
  -6  10  16      324.17       60.91    178.41 o
  -4  10  16       35.20      200.68    114.10 o
  -2  10  16        7.79      177.18    105.75 o
   0  10  16       38.76       49.47    153.06 o
   2  10  16       20.57      162.33     98.33 o
   4  10  16      149.39      183.98    118.12 o
   6  10  16      358.96      342.91    126.47 o
   8  10  16        1.17      106.06    172.54 o
  10  10  16        1.71      -27.21    178.10 o
 -17  11  16       34.82       68.03    172.85 o
 -15  11  16        0.53       40.20    165.43 o
 -13  11  16      154.52      105.13    119.04 o
 -11  11  16      676.65      707.47    136.05 o
  -9  11  16      339.09      347.24    126.16 o
  -7  11  16      197.45     -179.03    189.85 o
  -5  11  16      195.90      -51.02    180.58 o
  -3  11  16       21.27      172.85    111.62 o
  -1  11  16      213.72      303.02    128.94 o
   1  11  16      196.03       91.22    183.67 o
   3  11  16      293.14      171.61    180.58 o
   5  11  16      344.83      503.39    132.96 o
 -10  12  16      151.57      149.35    181.81 o
  -8  12  16      110.79       26.90    193.56 o
  -6  12  16       89.05     -190.78    190.78 o
  -4  12  16        2.11     -172.23    172.23 o
  -2  12  16        3.04      263.44    119.97 o
   0  12  16        0.39      -81.63    185.83 o
 -29   1  17       94.67       53.18    174.70 o
 -27   1  17      108.29       51.02    170.37 o
 -25   1  17      118.32      368.27    123.06 o
 -23   1  17      860.83      827.13    136.67 o
 -21   1  17     1259.38     1420.19    152.75 o
 -19   1  17     1858.87     1795.26    162.33 o
 -17   1  17      363.08      247.06    121.83 o
 -15   1  17        4.86       42.05    146.56 o
 -13   1  17        1.24     -159.86    159.86 o
 -11   1  17        7.11       65.55    102.97 o
  -9   1  17       28.01       50.09    142.24 o
  -7   1  17      672.89      541.11    118.74 o
  -5   1  17     1049.36     1006.47    121.83 o
  -3   1  17       56.35      -39.89    140.69 o
  -1   1  17        0.02       60.30     97.71 o
   1   1  17      102.34      -20.41    138.22 o
   3   1  17       65.41       82.87    157.39 o
   5   1  17      226.67       85.03    106.06 o
   7   1  17      312.56      -54.42    181.50 o
   9   1  17      566.45      410.32    130.18 o
  11   1  17      143.73       23.19    154.29 o
  13   1  17     1773.13     1833.91    162.33 o
  15   1  17      416.30      357.44    120.59 o
  17   1  17      313.65      307.35    118.43 o
 -28   2  17       21.21        0.00    166.97 o
 -26   2  17       78.94       12.68    175.01 o
 -24   2  17       69.91       24.12    179.03 o
 -22   2  17       22.69       70.19    145.95 o
 -20   2  17      655.01      514.52    126.47 o
 -18   2  17      522.39      384.04    120.59 o
 -16   2  17     1071.37      999.36    131.72 o
 -14   2  17     2252.37     2184.55    156.46 o
 -12   2  17     1330.42      995.65    127.08 o
 -10   2  17      198.86       40.51    167.59 o
  -8   2  17      284.58      331.47    105.13 o
  -6   2  17      815.93      825.27    112.55 o
  -4   2  17       27.93      -75.14     98.64 o
  -2   2  17      143.30      206.86     94.62 o
   0   2  17       73.25      204.08     93.07 o
   2   2  17      308.86      119.04    106.06 o
   4   2  17       29.89     -127.08    151.20 o
   6   2  17     1663.68     1350.00    148.11 o
   8   2  17      695.15      641.61    125.23 o
  10   2  17        0.71      -34.63    145.33 o
  12   2  17       19.22       23.81    161.10 o
  14   2  17      185.69       12.37    169.45 o
  16   2  17        7.10       38.65    153.06 o
  18   2  17       19.62       26.90    162.33 o
 -29   3  17      622.86      474.02    159.86 o
 -27   3  17      451.45      481.13    141.93 o
 -25   3  17      520.06      306.42    129.25 o
 -23   3  17      327.71      379.71    123.99 o
 -21   3  17        5.13      -69.88    150.89 o
 -19   3  17      378.43      536.17    119.66 o
 -17   3  17      886.78      790.33    127.39 o
 -15   3  17       39.56       75.14    155.53 o
 -13   3  17     1633.09     1753.83    148.11 o
 -11   3  17     1863.54     2140.64    152.13 o
  -9   3  17      766.68      772.40    133.27 o
  -7   3  17     3998.76     3746.67    188.00 o
  -5   3  17     2059.53     1955.12    142.85 o
  -3   3  17       84.19       20.41    137.60 o
  -1   3  17       38.81      133.58    138.52 o
   1   3  17       25.99      -72.97    154.91 o
   3   3  17      443.93      493.50    111.31 o
   5   3  17     1403.07     1150.56    139.76 o
   7   3  17       37.77       89.05    155.22 o
   9   3  17       66.34       91.83    154.91 o
  11   3  17        8.26     -153.06    153.06 o
  13   3  17        9.82     -166.35    166.35 o
  15   3  17       82.91      115.03    166.97 o
  17   3  17       25.49     -178.41    178.41 o
 -28   4  17      420.55      -13.61    205.62 o
 -26   4  17      140.02      116.57    172.23 o
 -24   4  17      378.89      530.29    136.05 o
 -22   4  17      239.91      277.05    118.74 o
 -20   4  17       34.32      -93.38    170.68 o
 -18   4  17      178.66      340.13    120.28 o
 -16   4  17      691.14      684.89    129.56 o
 -14   4  17       10.02       86.58    143.47 o
 -12   4  17      101.29       74.52    147.49 o
 -10   4  17      210.72     -146.87    177.49 o
  -8   4  17      859.22     1185.81    126.16 o
  -6   4  17        0.40       51.95    152.13 o
  -4   4  17       29.44      192.02     94.31 o
  -2   4  17       19.46      -83.49    148.42 o
   0   4  17       65.91       31.54    168.52 o
   2   4  17      305.63      176.87    121.52 o
   4   4  17      717.55      694.48    123.68 o
   6   4  17       69.02     -171.61    171.61 o
   8   4  17      145.26      149.66    114.10 o
  10   4  17       56.87       47.62    158.31 o
  12   4  17      786.35      546.68    144.09 o
  14   4  17       74.47       12.68    159.55 o
  16   4  17        0.18       13.30    169.14 o
 -27   5  17       43.61      -53.80    181.81 o
 -25   5  17      109.17      142.54    122.76 o
 -23   5  17      166.41       87.51    174.08 o
 -21   5  17      104.15      133.27    112.55 o
 -19   5  17        3.29     -164.19    164.19 o
 -17   5  17        3.74      102.97    102.04 o
 -15   5  17       22.99     -146.87    146.87 o
 -13   5  17        8.27       55.04     92.76 o
 -11   5  17       40.95       97.40    151.20 o
  -9   5  17       27.84      208.72    101.11 o
  -7   5  17      101.35      127.70    142.85 o
  -5   5  17      158.47     -138.22    162.33 o
  -3   5  17      593.58      704.68    121.21 o
  -1   5  17     1406.50     1254.15    137.60 o
   1   5  17     2965.03     2633.52    173.77 o
   3   5  17     3171.05     3128.56    184.91 o
   5   5  17      466.23      526.89    128.32 o
   7   5  17     2668.77     2335.44    171.92 o
   9   5  17     2279.54     2068.29    163.57 o
  11   5  17       52.30      179.03    120.59 o
  13   5  17      292.15      312.92    132.96 o
  15   5  17      421.12      185.52    139.14 o
 -26   6  17      143.07      108.22    191.40 o
 -24   6  17      358.00       65.24    214.28 o
 -22   6  17      195.00      347.55    123.99 o
 -20   6  17       40.81     -175.63    175.63 o
 -18   6  17       33.59      190.78    109.77 o
 -16   6  17       83.29      290.96    105.13 o
 -14   6  17      255.40       45.76    166.97 o
 -12   6  17      473.60      572.34    119.04 o
 -10   6  17      430.12      537.71    114.41 o
  -8   6  17      111.98      280.45    102.97 o
  -6   6  17      717.16      729.11    126.78 o
  -4   6  17      461.40      373.21    122.76 o
  -2   6  17     1194.76     1093.36    136.67 o
   0   6  17      651.57      769.93    118.43 o
   2   6  17      234.89      209.33    106.68 o
   4   6  17        1.05     -173.47    173.47 o
   6   6  17       42.06      106.06    145.95 o
   8   6  17      452.34      441.86    128.63 o
  10   6  17      681.71      716.74    133.27 o
  12   6  17      438.81      276.74    136.67 o
  14   6  17        1.28      133.27    151.82 o
 -23   7  17      323.39      310.75    141.93 o
 -21   7  17      758.79      512.67    150.89 o
 -19   7  17     1177.31     1358.66    149.97 o
 -17   7  17      828.00      802.70    141.31 o
 -15   7  17      386.24      303.64    125.85 o
 -13   7  17       15.90      105.13    147.49 o
 -11   7  17     1191.69     1009.25    136.36 o
  -9   7  17     1075.91     1096.76    142.54 o
  -7   7  17       10.85     -175.01    175.01 o
  -5   7  17      193.18      283.85    111.62 o
  -3   7  17       55.28      199.44     96.47 o
  -1   7  17        1.91      -46.07    164.81 o
   1   7  17       80.70     -150.89    152.75 o
   3   7  17      396.44      371.98    121.52 o
   5   7  17       94.11      246.75    115.95 o
   7   7  17      219.21      394.55    118.43 o
   9   7  17      439.89      506.48    138.83 o
  11   7  17     1214.52     1049.76    164.19 o
  13   7  17     1193.52     1097.38    172.23 o
 -22   8  17       25.20     -134.51    214.28 o
 -20   8  17       34.82       58.75    118.12 o
 -18   8  17       35.56      153.06    118.74 o
 -16   8  17      288.51       62.46    177.49 o
 -14   8  17      352.15       73.28    179.96 o
 -12   8  17      437.13      -72.35    184.29 o
 -10   8  17      522.29      494.42    127.08 o
  -8   8  17       26.93       59.06    158.31 o
  -6   8  17        0.56       94.31    142.54 o
  -4   8  17      100.03     -163.57    163.57 o
  -2   8  17       74.62       89.05    112.24 o
   0   8  17       10.22       35.87    139.14 o
   2   8  17      121.82      133.58    170.37 o
   4   8  17       48.16     -160.79    176.25 o
   6   8  17        0.64     -157.08    157.08 o
   8   8  17       73.39      -25.97    169.45 o
  10   8  17      186.82       39.89    176.56 o
 -19   9  17      651.81     1011.42    134.51 o
 -17   9  17      797.13      720.14    138.22 o
 -15   9  17      409.09      423.61    131.72 o
 -13   9  17      480.07      416.81    141.93 o
 -11   9  17      144.70       37.41    168.83 o
  -9   9  17      233.35      166.97    116.88 o
  -7   9  17      497.20      424.54    124.92 o
  -5   9  17        4.00      110.70    163.57 o
  -3   9  17      134.74      -61.53    166.04 o
  -1   9  17       33.22      136.67    163.57 o
   1   9  17       60.81      -37.72    170.06 o
   3   9  17      106.65       76.37    176.56 o
   5   9  17       97.20     -196.04    196.04 o
   7   9  17       13.89      145.95    165.12 o
 -16  10  17      166.63      -26.90    180.27 o
 -14  10  17        7.47      106.37    166.97 o
 -12  10  17       23.93     -170.37    183.98 o
 -10  10  17        0.03     -116.88    175.63 o
  -8  10  17      127.98      -64.32    176.25 o
  -6  10  17      662.40      366.41    140.38 o
  -4  10  17      187.87      102.97    189.85 o
  -2  10  17        8.90     -193.87    193.87 o
   0  10  17        6.27     -179.34    179.34 o
   2  10  17      125.65      270.56    128.01 o
   4  10  17       15.28      -80.39    160.79 o
  -9  11  17       38.12       13.61    162.95 o
  -7  11  17      145.26      107.91    130.49 o
  -5  11  17        9.00        0.00    168.21 o
  -3  11  17       47.30      -33.70    127.08 o
 -26   0  18       36.35       78.85    122.45 o
 -24   0  18       20.64     -182.74    182.74 o
 -22   0  18      224.09      355.28    115.03 o
 -20   0  18      868.25      991.94    139.45 o
 -18   0  18      400.75      381.25    119.35 o
 -16   0  18      415.18      609.14    119.66 o
 -14   0  18       99.23       99.56    147.18 o
 -12   0  18       95.10      217.68    102.04 o
 -10   0  18     1079.89     1085.94    136.05 o
  -8   0  18     2162.17     2476.75    164.50 o
  -6   0  18     5635.14     5052.14    209.02 o
  -4   0  18     4897.47     4534.53    206.86 o
  -2   0  18     3125.33     2857.39    179.65 o
   0   0  18     2602.63     2503.96    158.93 o
   2   0  18     1086.32      855.27    137.60 o
   4   0  18      370.81      512.05    115.33 o
   6   0  18      357.02      403.21    110.70 o
   8   0  18      157.16      207.17    109.46 o
  10   0  18      215.90      335.80    114.10 o
  12   0  18      312.07      170.37    133.27 o
  14   0  18      712.73      823.73    144.09 o
 -27   1  18        0.72       80.39    170.68 o
 -25   1  18       11.86      142.24    163.88 o
 -23   1  18       25.48       99.87    150.89 o
 -21   1  18      139.42      -72.66    172.54 o
 -19   1  18      155.99       23.50    178.10 o
 -17   1  18      178.30      102.97    178.41 o
 -15   1  18      265.20      184.60    119.04 o
 -13   1  18      576.16      697.88    120.59 o
 -11   1  18     1503.04     1251.98    149.35 o
  -9   1  18       77.46      306.12    102.35 o
  -7   1  18       28.70      -10.82    145.33 o
  -5   1  18       63.40      128.32    148.11 o
  -3   1  18       10.38      118.12    155.22 o
  -1   1  18      118.26       43.29    149.35 o
   1   1  18        4.70      180.89    102.04 o
   3   1  18       33.76      -78.23    146.87 o
   5   1  18      100.93      102.66    159.24 o
   7   1  18      335.84      304.26    114.41 o
   9   1  18       21.19        0.00    164.19 o
  11   1  18        4.62        0.00    152.44 o
  13   1  18      121.54     -115.95    165.43 o
  15   1  18       43.56     -161.72    161.72 o
 -26   2  18      337.01      291.27    132.96 o
 -24   2  18     1061.49     1124.90    152.75 o
 -22   2  18      367.53      284.47    125.54 o
 -20   2  18       91.21      335.80    110.39 o
 -18   2  18      671.99      566.16    132.03 o
 -16   2  18       56.68       45.45    116.26 o
 -14   2  18       60.49       55.97    109.15 o
 -12   2  18        0.38     -153.99    165.43 o
 -10   2  18      452.44      299.00    130.49 o
  -8   2  18      373.73      280.76    115.64 o
  -6   2  18       30.96        0.00    141.93 o
  -4   2  18       43.31      113.17     99.26 o
  -2   2  18       16.07       21.64    153.68 o
   0   2  18       88.57      109.77    130.79 o
[truncated: 14,949 more chars]
